# Supplementary material for: Chromatin accessibility and translational landscapes of tea plants under chilling stress
Source: Hortic Res. 2021 May 1;8:96. doi: 10.1038/s41438-021-00529-8 (PMC8087716; doi:10.1038/s41438-021-00529-8)
Supplement: Supplementary file 2 — Table S1-S8 [file 41438_2021_529_MOESM2_ESM.xlsx]

## Sheet: S1-S3
TableS1. Statistic on the ATAC-seq data
Sample	Raw reads	Clean reads	Q20(%)	Q30(%)	Mapped Reads(%)
CK-1	79702354	69298180 (86.95%)	0.965	0.9117	0.9728
CK-2	80079550	69229644 (86.45%)	0.9748	0.9292	0.9761
CK-3	84459466	73158262 (86.62%)	0.9715	0.9293	0.9741
LT-1	84249470	74436388 (88.35%)	0.9758	0.9294	0.9782
LT-2	80153654	70504752 (87.96%)	0.9755	0.9295	0.9773
LT-3	98658168	87298514 (88.49%)	0.9748	0.9296	0.9787
TableS2. Statistic on the RNA-seq data
Sample	Raw reads	Clean reads	Q20(%)	Q30(%)	Mapped Reads(%)
CK-1	41791982	41727024 (99.84%)	0.9819	0.9452	0.9033
CK-2	37758182	37698200 (99.84%)	0.9805	0.9418	0.9015
CK-3	38640558	38576220 (99.83%)	0.9802	0.9409	0.8978
LT-1	39987736	39929330 (99.85%)	0.9806	0.9422	0.8805
LT-2	43259824	43195516 (99.85%)	0.9809	0.9429	0.8867
LT-3	41922770	41876822 (99.89%)	0.9732	0.9231	0.8894
TableS3. Statistic on the Ribo-seq data
Sample	Raw reads	Clean reads	Q20(%)	Q30(%)	Mapped Reads(%)
CK-1	150449904	150263362 (99.88%)	0.9784	0.9619	0.9348
CK-2	151657666	151474326 (99.88%)	0.9782	0.9611	0.9322
CK-3	141262113	141069685 (99.86%)	0.9771	0.9597	0.8899
LT-1	152433336	152244360 (99.88%)	0.9807	0.9633	0.9115
LT-2	163374041	163198219 (99.89%)	0.9805	0.9614	0.9309
LT-3	132287014	132130404 (99.88%)	0.981	0.9621	0.9293

## Sheet: S4
Table S4. Distal THSs and nearest annotated genes enriched in LT samples
Peak ID	Chr	Start	End	Length	Nearest gene Id	distToTSS	Symbol	Description		Seq
LT_peak_5	Chr01	20868534	20868762	229	HD.01G0003640	-3761	SMXL3	protein SMAX1-LIKE 3-like [Camellia sinensis]		ACCCATCAAAAGGCCCACCAAAAATAGGCAAGCCACCGACCCACCAAAAATTGGTAGCCCAACAACGTCCACAGATGAAAATTAGCAAGTTAAGGGGCCAAAAGCCCACCAAAAGGCCGACTAAAAATAGGCAGGCCGAATGGCCTACCTGAAGCTCCTCACAATCACAAAGTAGCCCAACGAGTAAATAACATTGTGGTCGGAGGCCTTTTTTATAAAGCATTAGCTG
LT_peak_6	Chr01	39525665	39525998	334	HD.01G0007700	48284	--	aromatic aminotransferase ISS1-like [Camellia sinensis]		TGGATTGGACAATGTGGGTCCATGATACAGCGTATCAAAACACTACCTTAACATTTTAAATTTCCAAACCAAGTCGTTGACTTGCAAGATCACACCTAACCTCGGCCAATCCAACCCTTGATTTTTCAAGATCAAATTCCATCCACACGTTTTGCTGATGATGGTGTCCAATCACATAGGCCTCTATACCTAGAAGATCAGAGTTTCCAAATGTAAAGCAATACACTGAATCACTCCCTCTCACCATACCCGGTACCCGGTACAATAACCGCTCGTACGATACGCTCATTTCGGCGCCCCGAAACATCAGCGTCACGGGCGGTAACAGAGGCAA
LT_peak_9	Chr01	98125857	98126103	247	HD.01G0015330	-19578	AC1	protein MAINTENANCE OF MERISTEMS-like [Camellia sinensis]		AATGTAGTGCGCTAGTAGCAAGCGGAATTAGACTTGATATTCGGCCCCCCTAACTACATTAGTGCGCCAAAATCTCTCTTTTCTTTTATATTATACAACATAGATTAAGATTCGATTGTTGAGTCGCTCTTGTTGTGAGATGGAAAGAGAAGTCAGAAAGAACTAGCTTCCTCGGATTCAGTAGGGGCATGTCGAGGCCCTGCGCACAGTAAAGAAAGGAATTTCTAAACATTGTTGCTCCCGTTGA
LT_peak_11	Chr01	103609358	103609573	216	HD.01G0015810	-4656	--	Extensin like [Actinidia chinensis var. chinensis] [Actinidia chinensis]		ACAAGCAACAACCTAGAAGCAGACCTCCTTGAGTCTTCCCAGCAACAGGGCTGCCAGCAACATACCAGCAACAGATCTGCCAGCAAACTTCCCAGAACACACAGACACAGATTGGCATTCCTGAGCAGACCAGCAGACGCAGATTGGCAGACCAGCAGGAACAGATTAGCAGACTTCCCAGATTGGCAGACTATCCTAACTCTGATTGGCAGACTA
LT_peak_12	Chr01	114637311	114637599	289	HD.01G0016980	-42810	HAK26	Potassium transporter like [Actinidia chinensis var. chinensis] [Actinidia chinensis]		GAATAAAATTTTCCCTATTTATCATACAAGTCCTTGTTTTGTAAGTTAGGCCAATGGTTGTTCAGGACTACTGGCCGATCATTACACCATTATGTTTGGAGTGGGTTGGAGTCGTGATAGTGAGGGGATTATTTTTTCAGGTTAGGTAGAACCGTAGAGTTGGAGTTTAGGTGGAGCTGTGGTGGTTAAGGATGGTATAAAGGTGAAGCTACAGAGTGGTTACATGTAAAAGAGAGAGATGATTAAAAAGAAGAAGAAGAAGATAATGGTGATGATGATGATGATGATG
LT_peak_13	Chr01	120249473	120249704	232	HD.01G0017540	20148	AC1	replication-associated protein [Dioscorea alata]		TCCAAGCTTAAGTGTTAGAAAAGTGTATTTTCCGACCTAGTTTTCAAATCGGGAGTCTCGTGCCTGTTCGTTAAGTTTTCACAACTCAAATTGGTCCCTCCTGAGATGTTCGAGGTGTTCCCAGGCCTTCTCGTGACTGTTACACGATTTCGGCCCGCCAAGGACTATTCTCAAACTTAAGTGTGAAAATAGTACTTTTTCCGACCTAGTTTTCAAACCCTAAGTCCTGCGC
LT_peak_14	Chr01	127186724	127186968	245	HD.01G0018440	-57752	CO3	Zinc finger protein [Actinidia chinensis var. chinensis] [Actinidia chinensis]		TGCTTTGGGATTAGAGTTTGATCAATTGGAGTCCCATCTGTTTGTTGAGATGCTAGTTAAGGGTAAGGTGGCATTGGGTTGAGTATGCCGCTCTAATGAAATTGAGGCCATAGATCGCTGACTCTCTTTTTATTTTATTGTTCTTGACATGTATGCATTTGATGTTACTCTAGGCATAGATTGGTTGACCTATTTTCAGGCTTCAATAGATTGTTCCCGTATGAGGGTGTCAGTGTGTACGCCAT
LT_peak_17	Chr01	142426280	142426624	345	HD.01G0020650	32761	ALATS	alanine--tRNA ligase [Camellia sinensis]		TACTATAATGCTATGCGAGGATAGTGACTATTTATCTTAATAATTATATTTTAATCTCACTATTTTTTTTTCTTCTCTAAGCATAGTGAGGTTGGAGACAATGCAATTCACAAAATCGAAGTAAGTTGGTTTAAGTGGAGGAGTGCATTTGGCATATTATATGATCGACAAATACCAACAAAATTGAAAGAAAGTTTGTATAGAACATCTATAAGACTAGAGGTTTTTTGAAGGACAGAATGTTGCATAACTAAGAAACATGTGCACAAAATGAGTGTTGTTGAGATGACAATACTTACATGGATGTATAATAAGAATAGAAAAGATAGAATTATACTTAGACAA
LT_peak_18	Chr01	156117716	156118016	301	HD.01G0022360	-65662	NAA10	N-terminal acetyltransferase A complex catalytic subunit NAA10 [Camellia sinensis]		AGAGATTTTGGGGAAAGAAACGGACTGAAAAGTCGAGGGTTGGGTTTTTAAAATGAACCAGTCCGCTTGAGTGAGGGTTTGAACGCTCAAGCGTGAGCCTGAACATGCGTAGATACGCTCGAGTAAGGAATCATGCACTCGAGCGCCAAAAGCACCAGCTCAGAAGTTTGTTAACTCTGGAAAAATGCTAGAAGAAGGAAATATACACTCGAGCGTGAAAGTTTTCGCTGGAGCGGGAAAGAAAAGCAACAATGACCAAAAACCATCTTTTTTGAGCAATTAAAACCAACTCGTACCGGGA
LT_peak_19	Chr01	170020220	170020610	391	HD.01G0024220	-16358	--	PREDICTED: uncharacterized mitochondrial protein AtMg00310-like [Brassica oleracea var. oleracea] [Brassica oleracea]		AAGGCCGAAATCATAAGAGGAAAACAACACGTGTTTGATTTTGACTAAATGTGGGCCCAATGAGAGTGGGACGGTTTGTCTTTGTCCACATCACATATTGGGTCCCACCCACTAAAAAAGGCAGGCCCACTAATCGAGTAGTTTGGCTTGGCCCCATGACTTATAATATATTACTATTATATTTGAATTTGTTAACCTGTCTCTCTTCCGTACGGTCCTCTAATGACCCAACACCACCTAATTATTAGACACCTGACAATGACATATCTCAGCCCATTAAGTAAGCCTACAGTGTGGGCCGGCCCATACTAAATTAGAAAGTGGATCATCTTTTTTTTGTTCTTTAAACTCAACCCACTTTACAATGGACCCAAATATCAGAATTGAGGAT
LT_peak_21	Chr01	188788712	188789072	361	HD.01G0027420	12687	DAO	2-oxoglutarate-dependent dioxygenase DAO-like [Camellia sinensis]		CTAAAGACTAGTGGCTCGGGATAAGATAGGGCCTGAAAGGTAATAGTGAGCTCAAGCTGGAGTTGCTGCTTCTTGGGTTATAGGATTGAACACAAAGGCTATAGGTGTTGGGATTCACTCTGCAAACAACTTCGTGTTTTTCAACATGTCATCTTTTAGGAACAAAAAATGTTCTCCTCTATGCCCGAGTTTTACCTACCATTTATCCCCACTTCATCATTCTTTACTGATTGCTCTGTTGAACTGTTTCCTGATAACCTTGATACATGATCTTTATTTACGCTTACTGCTACGGTCTCTTCTGAGGTGCCTGCTCTATCTGATGGTCCTACCATCGACGTTTAAATTGAGTCTCCTCGTT
LT_peak_23	Chr01	199499601	199499844	244	HD.01G0029750	9534	--	FCS-Like Zinc finger 2-like [Camellia sinensis]		TAACTAAAGAGAAATGTAAAGAGAATTTTTTTTTTTTTTGGGTACAAACTCGTGTCAGCACAACATTAAAACAATTTATTATATATATGGATAGATAAATATATAATTAGCATTTGTGCATAAAAGTGTGTGCAATGTTTTTCATAGAGGGAAAAAGTCTCGGAAGGTAGGAATGGGACTCTAACTGGGCCCTGGCCCTGATCCTTTCGTAATTGCGGTTAGGTATTTGTGTCCAATTTAGGTC
LT_peak_27	Chr01	217181945	217182193	249	HD.01G0033180	19672	At2g23790	calcium uniporter protein 2, mitochondrial-like isoform X1 [Camellia sinensis]		TTTTAGCATCTTGGGTTTGAAATCTATATATACATATACATATTTAAAATAAATTTAAAAAAAAAAAATAGCTAATAGACTAAATTTAACTCGATTGGGCCTGTCTCAATTGAATATATAGCCCTTGGTGCGAGCTCAAGGGCCTATCCTCCAACCCTTTTACCTAGGTTAACTGAGCCGGGTCTGGTGGGCTGGCCATTTATTTATTAACTCGTCATATCGACTAGAAAGCCCACTTTCTTGATGACC
LT_peak_28	Chr01	224746633	224747555	923	HD.01G0035190	-2283	--	RNA-dependent RNA polymerase [Cinnamomum micranthum f. kanehirae]		TCTGAGAGAATACTATAGCTCTACCATCTCCTGAACCAAAGCCTAACTTAGAAACAGATCCTCAATAAAGGTAATACAATCTGAGCACCAAGACAGATTAAGATAAAATACTCCGAAAAAAGGTATTAAAAGCAATTCTTGGCGCAAGAACAGGATCTTTTTTTTTTTTTTTCAGTACTGGGAGAGGCACGAGCTAATCCATCTTCTTTTACTGGATGGAGGGAAGGCTGGTGGGGACTAGAATCGGTAAGAGGTCAAACTAGAGTAGAGGTATGACTAGAAGTAGGAGCGACTTCCCCCTGTTGAAAAGAGGTTACCAGTTGAGAGAGTAGCTGGTGTTGCTTACTCTGCAGGATATGATAACGAGATAGTAGCTGTTCTTGCTTGCTCCTAAAGGAC…
LT_peak_29	Chr01	224748989	224749318	330	HD.01G0035190	-4243	--	RNA-dependent RNA polymerase [Cinnamomum micranthum f. kanehirae]		TTACCGCTCCGTGGGCCTAGGCTACACGGAAGAGCATACGATTTACAGCTTTTAGCTGCATTTTCTCCTCTCAGTTGCACGAAATCCCAGGAACGTAGATACCGAAATCCCTAGGATCAGTCTTTTCAAGTGCAGAAGCTGCTCGCCTATCAAAGGTGTGGAACGAAGTAGCTCGAGCATAGCGAGAGGACGTTCTAGTCCTTGTTCCGGCTGAGGATAGTGCTTCCTAGCCTAGGGGAGGGGTAGCGAGAAGGTACTACTTCATATAAGAGTTATTGATCGGAGCTAGGGGAACTGCAAAAGAATAGCATGCGCTCGAACCGCTGTGTA
LT_peak_30	Chr01	224749652	224750224	573	HD.01G0035190	-4789	--	RNA-dependent RNA polymerase [Cinnamomum micranthum f. kanehirae]		CCTTTCCTCTTTTCGATTCATGTATCACGGATTCAGAATCCGTAGAAAGAGTACAGGCAAACCCGGAGCGAAAGAAAGGAGGTTCCGGCAGCAGACGGGGAACCCGCAAGAAGGATATCAATCATTCGATGGGAGCGAAAGATAGGTCAGATCCAGGAAATGCTTTTGTTGAACTAATTTCTTGAACTAAAGCCTTAGTGCCAAGGGACTTTCATCAAGGGTTCTGGGAACGCCCCTATCTATAGGGATAGCTCCCGACATCAATATCTATGGATTAAAGCAACTCCCTCTCGTAGTTGATCCCTTGTTCACAGCTTTACTCGGCTCATGCACTCGGCCCGTATGTAAGAGACGGGGACTCCTACTTCCTTGTTAGCAACTTATCCGCTCGGGTCAAAG…
LT_peak_31	Chr01	224750864	224751232	369	HD.01G0035200	-5941	--	Reverse transcriptase zinc-binding domain [Macleaya cordata]		GACATATGGGATAGATGTCGGCATTTCCGCTCTTGGAGGACGGAGTAAAGCAAGGAATTGATGCTAGAGAAGGGGCTTCCACTCGTTCAAATGCCGCTGTTGGTGTTACCGGTGTGGGAGTATGCTTTCTTACTGTTCACGTTTCGGGTGTTGAGTAAATCTCAGCTGTGGTCCTATCCGCTGCTTGGATCTTTCCTCTTGCTTTTGGTGAATAAGCGCTGTGGGATGCTTCTCCGGAATTAGTAAAGGAAATAAATGCCATTTTGGACAAAAAGAGAAGACGGGGTTTTAGAAAGTTGCACGAAGCTTTCTCCTCCATCGATAGCAGTATCCGTCCTAGCCCTTTCATCTGTATAGAAGCTTTCTCCT
LT_peak_32	Chr01	224751427	224751935	509	HD.01G0035200	-5439	--	Reverse transcriptase zinc-binding domain [Macleaya cordata]		AATAAGATTGTATGGGTTTGCTTGAATTGACAAGGACGCGAAGCGCCCACTTCAAGGAGGGAGGGGTAGCTATGACCAAGTCAGCCCATCGGACTCGAAGAAGGGAAGCGGAATGCCGAGAAAAATAGCTAAACCAACCGAACCTAATAGCTAAGCTAGCCGAACCTCAAATAGAAAGCTTAGTCCCACCAGTTGTTTCTGGGGCCTCCAATAAGCTTTCCATCCTCCCATCAATACCAACCCAGGGTCCATACCAAAGATGACTTTATTCGGAAGCATGAACCAACAACCAATCCAACCGATAATAGATATAACCGTTATTTTCTTGTTTTTCGGTTATTGGGTATCAGCTGTTTTTAGATAGGCTGCTACTTTAGATCGGGATAACAACCGGTAGTC…
LT_peak_33	Chr01	224752157	224752448	292	HD.01G0035200	-4730	--	Reverse transcriptase zinc-binding domain [Macleaya cordata]		GGAACTTTACTACAGGCACTACAGCAAGAGGTTGAGGTAGGCGTAGAAGGTCATCTCTGGTATAAAAGGTAATCCCTGGTTCTAGCTCATTCGCAGGTGCTAGCCCATTCGCTGTAGGGGAAAGGTCTTCTCCAATGTTTCCATCTGTCGTTACGGGACTGGAGTCTCCAAGTTAGTTTCTTCGATAGGGGAAAGGCCTTCCCGGTTTCAAAGTCAGTCTTTCCTTTCTTTTTCTTTCGAAAGGGAAGGAAGGTCTTTTTGCTATTGGTTCCCGCCAAGCATTGGCGCAACT
LT_peak_35	Chr01	224758269	224759455	1187	HD.01G0035200	1852	--	Reverse transcriptase zinc-binding domain [Macleaya cordata]		TAAGCATATCAGGAAGGGAAGGTAGCAGCAAGCCTTATGTTAAGCAAGAAGTCTCATATGTGCGATTACCGATTCCTTTTTTTTTAAATGTTTGCTTAGTCCCCATTCCTGGTAGTCTAGCTCAGTCTGTCCCTTGTCTGTCCATTCCTTTAGTTTGTCGTCTGTATGTTTATTTGTCTTTAGTAAGAAAGCCTGTTAAAGCCATCTGATAAGTCAGGTACTAGAGGTCCATTCAATGCTCTAATAAGCTTTCTTTTACGCCCTGGAATTAAGCGTTTTTCAAAGACAGTAGGCAAGGCACTATAAGGAAGTGCAGTAGGGTCGGCAGATATAGGCTTCTCTTTTATTGAATAAGTCTCCTCTCGTAGGCCTCTCTTTCTGTGACAAAGAGGCATTCCA…
LT_peak_36	Chr01	224762205	224762638	434	HD.01G0035200	5450	--	Reverse transcriptase zinc-binding domain [Macleaya cordata]		AGACTATGCTCACCCTTTCGTGTACTGCAAGTGTATAATAAGGTATCTGTTGAAGGCCGGTTGCCTGCCCTAGTGGGCATTTTTCTATGTCCAATAAATCCTCCATCCCCTCGGGAAATTCTCAATAGAAAGGTAAGCCTTCTTATTATGGGACCTAAAAGTAGTGTACCAGAGCCTCTCCCCTCTGCTCTGATCCGACGATGAGGAATCAAGTCGCGCATTTCTTCTTAAAGTGAGGCCAGTGCCCCTTCTCCCGATGGTTCTTTGCGGGGTTCCCTCTTTCCATAGCATCTGGCTATCCGGTCCCAGTATGAAAAGATTACCTTCTTTCCTCTCCCTATGGTCGAGCTATATAAAGAACCTCTATGTGTCAACGGGCCTTTCCCTCTCCTGTCTGTG…
LT_peak_37	Chr01	224764792	224765027	236	HD.01G0035200	7882	--	Reverse transcriptase zinc-binding domain [Macleaya cordata]		TGCTCTTTGTAAAAAAGGTTCAACCAAGGGCAACGAAAGTTCAAAGGTTAAAAGGTTCAAGTGGAAAGGAACGAAAGGACTCCTTGTCGCTGCCTAATGCTGCCTCTGTCTCGTCTTTGCTTGTCTTCCTCTGAACCGAGCTCAAGGGTCAATCCACGAACCAAAGGAACTCTCTATTAACAAGTCCCCCGATCCCAAATCATTCTTAAAGCTGGGGACTAATGAGACTAGCTAAC
LT_peak_38	Chr01	224765671	224768336	2666	HD.01G0035200	9937	--	Reverse transcriptase zinc-binding domain [Macleaya cordata]		CTGCTCTTCAAGACTCACCAGTCTTCCGGAGAACACTACCCGAGGGTAATTCAAAATTCCAGCCCTTCCTCATCACAATTCCCGCAGCATTGGCCCAAGCAGCTACTCCAACGTCACAAAGAGAGTTATATGCCGGTTCATGAAAAGAAACATCATTGCAAGATACAGGCTCCCAAGGGATTGGTGCGTCACAAAGCACTCATGAGAGGCAAAATACTTGAAGAGGAATTCCATAGAACACTTGGGGGCATCCCGTTATCACCCGAAAACATTCGACCAAGTCGCGAGGAATCCCCAGAAAGAAAGTCAAGGCCCTCTTGCCGTCTTTCCCGGACAAAGACGCCAAAGCATCCAAGTCATAAGGAAGCCGCAAGAGCCGTCCACATTCCTCCAAAGTGG…
LT_peak_39	Chr01	224768539	224769276	738	HD.01G0035200	12158	--	Reverse transcriptase zinc-binding domain [Macleaya cordata]		TCGCAACTTCTTGTATTCTACGTGCCCCAACAGCGCATGCCATAGAAAGGCTTTCATTCTTCTGCCTTCGATCTACGTATGCTGATTCGGCAGACATTACATATATTGACTTGACTCGACTCTCTTTCCTATTGACTCGAGGAGGTCCCCTATTATATTATCTGCAGATTGGAATATCTTTTTACACTTTCAGGGCCAAACCAAATAAGGTTACCTTGCTTTCAATCTTTCTTTCCTTTGTTGATTGGGCTGCTGGGAAAGGCTTGGCCGATCTGTACGATGTGAGATATCCTTTGCTATGATGCCCATCTTTATTAAGACTAAAGAGCAGAGCAGTTTGCCAGGCGAGCAATTTGGTCGGTTGGTCAAATCAGCGGGCATAGGCAGGTCAACAGCGGG…
LT_peak_40	Chr01	224771451	224773202	1752	HD.01G0035210	-11666	RPL2	ribosomal protein L2 [Vaccinium macrocarpon]		TGGGATTGATTTAAGGCATGAAAAAGCTTTCTTTTTCCTCAGGGGAGACCAGGAGCCATTGATTGAATCCTTCGAGCTAGTCGGCGAAGGGACCAATGGGTATGATAGAATAGATAGGAATGGCAGAGCGACCCGGAATTGGAATATGCACCATAGCACTTCGTCTACTCTCCTCTTGCTGAACACAGGCATATTCTACCCACTACACAGGTTCAACAATTTCGTTTGATTCCAGACAAGAAAGGGTAGGAACGCTTCAAATAGACTACAGTGGACATACGGATATACTTCCCGATCAACTGCTATTGGTGCTTATAGCCTCGTATACGGAAAAAGTACTAAACAAGCAACTGAATCATAGGCTTTCATAAGGTCCATCTTAATGGCACACCTTGGATG…
LT_peak_41	Chr01	224778332	224780227	1896	HD.01G0035210	-4409	RPL2	ribosomal protein L2 [Vaccinium macrocarpon]		AACTGAGCCTAATTTTGAACCGCTAACAGTCGTCCTGAAAAGGAGCTTCAGCTATGCCAAGAGAGGATTGCTTTGATTCGGAAGGTTCCCCTCCCTTAACAGGAAAGCAAAGCCTTCTGGCTTCCGTTGGACATTCTGTGGCAGGAATACGAGAATCTGGACTAGGCTATCAAGAAGTTCAAGGCGTATCGCCGTCAGTGCGCTGTCGAAATAAGATCAGTATGATATAGGAGCATACCATAATTAGGATAAAAAAGTACGCCTAAGCAGTGTCGCGCTTCCTATGGTCGAGTGAGCTTCCTCAATCTCTGCTTCTTCCTTCCTTACTGGTGGAACTGTTAGACTCGCATCGGCTTATTCTGTTATCAAGATGAGTCATCCGCTTCACCGAGAGTGAGG…
LT_peak_42	Chr01	224780434	224781040	607	HD.01G0035210	-2791	RPL2	ribosomal protein L2 [Vaccinium macrocarpon]		GGCAATCTTTGTTATCCCCTCCAATTCTTGTTAAGTATTGGTTTCCTTTTTATTTTGAGTTCTTTCGGTCTTTGTCAGAGGGTAGGTGAGTGCCCTTTATCCCTCCTTCACGGGTATAGTATCTAATCCTCTCTCTCCTTTCTGACTCCCGGTGTGGGCTCAGGAATTGGATTCTTTTCTGGTTACTGCATGGTATCTATGTCCTCATTGTAAATAAAAAGAGAGTTCTATCTATATCTAAGTGGCCAAGGAATCGAAGTTTAGCTATGTCTAGGTGAAAATAGATAGCTAATCGCAGGAATTGTACTTCCTAGAAGGATTCAATCCAGCCAAAGGTTGCCCCGGCTATTATTACTATTCTATCTATTGCCTGTCCAGAAGTAGCTTATGTCATGTCGT…
LT_peak_45	Chr01	224823648	224824086	439	HD.01G0035270	7445	--	reverse transcriptase, partial [Corchorus olitorius]		CAATAGCAAACGGCCTACTTATAGCTGAAGGTCGAGTGAGCGGGTAAGCAAGCAGCCGAGTTCTGTAGTATCTTGGCTATTTAGATCTGGAATCCGTGGAAGAAAGATCGGTGACACCGTTCACTTAGATTAGAGGCCTAGTAAACGACGGAATGAATATGACTAGGAGGTCGAAAAATAATCATAAGCCTATTCTTTATTTCTTATTATCCCGAGTGGCTAACTAATCTTACTACCTAATTTTGGACATAATGTCCTAGCCAAAGTTGCAAGACTACTAGAACAGAGATAGATTTTCATGTTGAAGCTTCCCGGTTGCAATGAGTGGTTCACCACTCCTACTGAGAAAGTCTTCATTCTTCACGACTGGGATCGAGATCTATTAGCCGGCAGATCCTC…
LT_peak_46	Chr01	224825812	224826470	659	HD.01G0035270	5259	--	reverse transcriptase, partial [Corchorus olitorius]		TATTTTCTAAAGCTTTCGCTTCATTCAAAATATGGTTTCGGCGTACGAGATCTAGTTGGGCTTTCTTTTTTAAATTGAGAAAGCCCTGCTTTGCTTGGGTAGTTTTTACCTCAGTATAGAAAGGAGAGTTTTCTCTGTCTATACTGAGACTCAACAGAACCTCCGCGAGAGCGGGATGGTTAAATTCTTTTTTCTCCAGATAGACATGAATTATGTAATCGAGGTCAATGGGATCAATAAAGAATTGTGGATCCTCTCGCCCATAAAAAAGGATTTGATATAATACGGAAATTTTTTCTCGAGTCGACACACACATCTCCGTATTAAGGAAGTCTCGAACCATGACCTCGTATTGACTAGGGGAAAGACTTTGGGTTTGTAGGCCCTGTCGTACAAATT…
LT_peak_47	Chr01	224826670	224828271	1602	HD.01G0035270	3665	--	reverse transcriptase, partial [Corchorus olitorius]		TAGTAAGGTTGCTTGCTTGTCACACAGGTCGTCTTTGGCTCGTCTCCTTCCGCGATACGCACTTGATAGTAGCCCGACCGTAGATCCAACTTCGAGAAGTATCTCGCGCTTATTGATTAGGGCGAAGAAGTCTGCAATCAAAGTGGATACTTGTTCTTGATGGTTAGGTTACCTTGTTGAGCGCCCTATAATCAATGCACAAGGCTCCCGCTTCTTCTGGAATAAAACAGGGGCTCCTCAACCCTTTCCCCAGCAAGATAGGGAAAAACTGCCTTGGAGGCTGGAATATAAATAGGCCTCAATGAGTTCCTGAAATTCTTTCCTGAGCTCAACCAAGCCCCTTAACTAATAGATGCTAGTTGGGGGGGGCCATCTGCCCAGCCCCAGTCTAAGTAAGTT…
LT_peak_49	Chr01	224840046	224842144	2099	HD.01G0035270	-9717	--	reverse transcriptase, partial [Corchorus olitorius]		TTTTAGTAATTTCCACGTGCAAGAACTTCTACTCTCATTGATTGAGGTGCCCCCGCTAACTCCGAGACAGGCAACCGCGTCTATCCCGCCATTACATCGAGGTGAGCCCACCAGTTGCTAGTCTGAGTCTCTGTTCATTTCTCTAGTACCAGAATCAGACGATTCTAATCATACGATTATGAAAACGATTCGATTATGAATTCTACGTGTAAGAAGTTCGTCTGGCCTTCCTTTGGGGTACAATCAATGTTGATGTTGATTAAGGCCTTATCCCACTTCGGGATAATTCTAATTAAGGGATGACGATACTGGTACAAACAATAGATTAGAAGCCTTTTCCCACTGGAAGGTGAAATAAGTAGTGGGTTTCCGAAAGACAGCCTTCTCTATATTTTATGG…
LT_peak_50	Chr01	224843591	224845160	1570	HD.01G0035270	-13025	--	reverse transcriptase, partial [Corchorus olitorius]		CAAAAATAACCTGCCCGCCTCCTTTGAATATGCAGTTTTTTCCTATGTTGTTGAATCGGTTCGTGCCACCTGCTGCTGGAACATAAACAGCTGGTGGTCAAGTGAAGGAAGGTATAGTCAAGGTCTGCGGAAGGATCAACTTCAGCATCAAAAGCAGAAGCATCCACTGAAGCAGATGTCGAAGATGAAGAAGATGCAAGTTCAACAAGATTCGATCTTGAGCAGCAGAGCAAGCAAACACAGGTGAACTATGGTATGACAACTCTCAATGACAATCCAATGAGTTCCACTTCTTGGCACAATCATCCAATGAGTTCTTCTTTCACTTGACGTCGAAATCAAGGACCGAAATCCTTCAAATCCGGACTCCGAATAACAACCTATGAGTGAGCCGAGCGA…
LT_peak_51	Chr01	224846066	224846376	311	HD.01G0035270	-14881	--	reverse transcriptase, partial [Corchorus olitorius]		AGTCTAGACGACAAGGAGGATCAGAAATGCTCTCAGGAGAGCAATTCTCAGAGCGGACAGCAACACTAATATTCAACTCGATGGCTCTTGTGAAGAGACAGGCAGATCGGAAACTCTGTTATCTAGAACATCTTTCCCCTTCTTCACTTTAATCAATCGCCCTTAGAGGTAGCCTTGCTACCACCCTCAGGTGGATTAGGGGTCACCTGCTTCTTAGACTTAGGACAGGCTGCCAAGGAGTGACCAAAGACCAACCAGGCGCTACACATAGGAGGGACCCAATCATATTCAACCATCACAGTCAGCCAATC
LT_peak_53	Chr01	224898136	224898469	334	HD.01G0035290	2187	--	Protein translocase subunit SecA like, partial [Actinidia chinensis var. chinensis] [Actinidia chinensis]		AAACAAGATTGCCAGTTCTTTATGCAGCGAAGGGAGAATAGTTTCCATTGGTCCTTCTGTTCCGGGGGCCTGCCTACAAATACAAATGGGATTAACCACTGGTTGTTCGGATGCTGCTATCAGCTACATCAGCAGGAGTAGAAGACAAGGATTGAGAAGCTGAAACATGGCATTTGAATAGCAATGGGAACTGGAACTTAAAACCTGTTATTGGTCAGCTCCCATCTGAAATTGTTGATCATCCGCTTAGATATCTTTCTTTCAGAAAACAAGGAAAGAGTTGTGTGAATTAAGGAGAACTCCGGTAGCTTCACTGTTCGGTCCGCTTTTGAGT
LT_peak_54	Chr01	224899666	224900103	438	HD.01G0035290	3822	--	Protein translocase subunit SecA like, partial [Actinidia chinensis var. chinensis] [Actinidia chinensis]		ACTAAATGGTATAGTTCCAAATAGCTATTTAAGCTCTCTTCCCCAAAATGACTCGCAGGCCGTTCCCTACTGAACTCGTTGCACTTCGTGAACTGATAACCTAGGGATTCTATCATACCAGACCTGCAGTAGCAGAGGTTAGACAGGATAAAAAATTATCTGTTGTTTCGTGAGAGAGACTTGCTTTCTGACTAATCCCTAAATTAGAGGGTCCTGACCAGAATCTATCTCTCAGCAATTCTTTTCTCCGCTAATCACCCCCTCCTGGTATAATTATCCGAAGATCCAAGTGGAATTCTTTATCTCATATAGCTGGAATTTCTATGAATTGGACATACCCCTTTGCTTTGTGCCTCCTAAAGCCTAGCTTGTACCTTAATGGTCTTCGCTGCCTTTCTC…
LT_peak_56	Chr01	224909337	224912360	3024	HD.01G0035310	-7176	--	Reverse transcriptase zinc-binding domain [Macleaya cordata]		TTTTTTGCGTTCCGAAGTACGAACAGGCCGAGAAGGGGGGGTCGTCAACCACTTCTTCGGTAAGGCCACACGGTTAGCCCAATTCTCTCTCAGCGGGGCAAACAAAGGGGATGAAGCTGAAGCTGCTGATAGGGCACAGCCCAAGGAGTCCGTTCATGGTAGAAGTCCTTTCCTTTCAAGCAAGAAGGACTCGGCTTTTGAAAATGATCTTTTCTTTTCACTTCACCAGAGGGGAGTCATCTTACACACGTAAACCAAGGATCGATTGATTAAATGCACTCGGCAAAACCATTTGACACTTAAGTGAGGAAAGCGAAAGGTTGGCTCGACTGGGAGAGCGAGTGGTTAGCTGGCCCGTTTCAAGAGAGTCAGATTTCAAATAGCCAGATAAGGAAGGAT…
LT_peak_68	Chr01	224976240	224978268	2029	HD.01G0035380	-4493	--	hypothetical protein TEA_015439 [Camellia sinensis var. sinensis] [Camellia sinensis]		AGCAAGATAAGATCATCAACTCATAAGTCCTTATAGGAGGTAGAGAGCATATTATCTTTCTTTGCGAATATGTTAATCTGTGAAGCCAACAAGCCCTTGCCCTCCAGCCCGCTTGCAGTCAGTGCTTACGTTCCGTCCTGATCCTTTTAGTCATTCACTTCTTTAGAGGATCTTAAAAGGGACTTCGAAAGCAGATATGGAAGGCAGAGTAGTAGAAGGAAAGAATGGTTGGGTGGATTCATTTACTTGCAAGGGGCCTCTCGCTACTGACTCAAACGATTGGTATGTCCTGACCTTAGTAAGCCCAGGGAAAGAGGCCAAAAAGCTACTACATATACTCCTGCTTAGCTGCTTTTAATGCCTAAAGAAAGGACTCCCCTATCCGGGGGCACGCAGGTC…
LT_peak_69	Chr01	224978465	224979162	698	HD.01G0035380	-6751	--	hypothetical protein TEA_015439 [Camellia sinensis var. sinensis] [Camellia sinensis]		CGAAACCAAGGAGGTATCCCCCTCAAGTGGAACAAGGAGTAGGCGCCCGAAGAACGAAGACGAATTTTCACTCCCAAACCAGCAATTAGAAAAGAGAGTTCACCCCTAGGGTCGAAGAAGGGGTGTGCTCTCGTTCACCTTTTTTTGACTGAAAGTCCACTAAAGAAGATGACTCTTTCCTTCCTATTCTCGATTCGCGGACTCGTCCTGACTTTAGGGAAGGGAATGAAGGAAGTTATTCCCTAATTTCCCAAAATAGTAGTTACCAAGTAAGAAGTTCAAACCAAGGAAGGAGGGTGTATTAGGGACTTGCTATAGCTCTTGACGGAGCTAACAAATGGGTACTTGTTGCTTGTCCTAACCCTTCGGCGCTTAGCAGCAGCAAAAATAAAAGTAATA…
LT_peak_73	Chr01	225003523	225005768	2246	HD.01G0035400	13100	--	unnamed protein product [Coffea canephora]		AAGTTGTACAAGTGAGCCAAGGATTCTGAAACCGTCAGTTCCAGGAGAGTACGCGAGCGGAACGGTCTTTATTAGCTGTCGTCAGTTGTTCCCCTTTGGGGGTTAGGGGGAAGGACTCCTCCTTTTGCTTTTGTTGAGAATCTTTTCTTGTTCCCTTGCTTCTTTGGTTGACCTACCAATCTATTGTTTAGGGATTCTGTCTTTAATTCGCTGTTAGCTCCTTGATTGGTTAGCTCGAAGCAGACCACCTCTCCCTCGGCGGAGATGGACTAATCTTCTCCCTGCTTTTCCCTGCGTTGAGCTTATGGAAGTCCATCCGTTTATCTTGCTATTCCGTGAGACCGGCTTGTGCTTCTTCTTGAACTCCAATTCTAAAACCCCTTGTCTGTGCTTTCGGGC…
LT_peak_74	Chr01	225011461	225011837	377	HD.01G0035420	-16947	--	Cytochrome c biogenesis CcmF C-terminal-like mitochondrial protein [Capsicum chinense]		GATCCCTTTCTCTCTCGTGCCCTTCTGGGCGGTACAAAGAAATCCGGAATGAGCACACCGATAACGTCCGTCCCATGAAGCGCCAGGGAACCATGAATTCCTCCCGGGCTGGGCTCTCGCGTGTCCGGGGTCCGATCAGATCAACCAGCGACCTGTTTACGGAACAAGGAGTTAAGCAAGGGCCAGGAGATTGATGGAAGAACCTGGCCGAAGTCAGTGTTCAACTCCGCGGCGGAAGGATTGCTTTCTGCCGTCTGTCTTTTCCTTCTCTCTCTTCTCTTAGCAAAGTAGGCTCAAGTCACACTTTTGGCTTGCTACAAGCTGGGCTCAGGGACTGTAGTCAGCCGCTTCCCCTGTAGTCGTCAGCTCGTTCTTGA
LT_peak_75	Chr01	225026441	225026729	289	HD.01G0035420	-2016	--	Cytochrome c biogenesis CcmF C-terminal-like mitochondrial protein [Capsicum chinense]		CATGGTTGTAGAAAAGGTTTTTTTGTTCGAATCCTTTCATTTTAAGGAATTGGTTGGTTGTACAGTAACAAGTATTATAGTAGATAGTCTTCGATGAAAGAAGATGAATCAAAAACTGTCAATTGGTATTTTTTTTTTTTTTTTCCTCCAAAAATGGAAACTCAGGTAAGTTTTTATAAAAATATATATATATAAAAACACGTATCTCATTTAGCTCCTTCATGCCTACTATAACTAGTTATTTCGGTTTTCTACTGGCGGCTTCAACTATAAGCCCAGCTCTATTTAT
LT_peak_76	Chr01	225032327	225033162	836	HD.01G0035420	3512	--	Cytochrome c biogenesis CcmF C-terminal-like mitochondrial protein [Capsicum chinense]		GTACAACCCACCGTTGTTGGTGAGAGAGAGCCTACTAGACTAGACTGATCGCCTTCCTCTCGGCAGTGCCCGAACAACTACCTGACCTCCTAGCCCTACGTTGCCCGCTTGGAGCGGGGGGTTCCACATTCTATGGACCCTGTCTCGAACGGAGCAGACTTTAGGTTTTTTGCCACATCGTTCATAAAAAGGTCGGGACATTCAATGAGATATTGAGAAAGGGGGGTCTATAGACCTGAGGTCTAGGGAGTGCTATCATTGACGAGACGGTTCTGATTGCTGAACACGGAGGTTGTGGTTTTTCGGGTTGAATAAGTCGTAAAAGAAGCAAATAGGTCTCACAGGTTCCATTGAAAAGAAATGGTTTCTTAAAGGGGTCAAGTCGTGAAAGATCATAGT…
LT_peak_77	Chr01	225033498	225033909	412	HD.01G0035420	4689	--	Cytochrome c biogenesis CcmF C-terminal-like mitochondrial protein [Capsicum chinense]		TTCAATAAGGGGTGCGTTAGCGCTTTACTAATAAGATAGAAAGGGCCTTTTCCGCTGGATCCAGAACGAATAGGAGATCTATCAGTACGCCATCCGCTCCATATCTTTCGTAGTTTAGGAACTCGTCCCTCCACGGGACACCTTTCGTAGTGAGGGAACTCCTATCTTTTTAGGCTGACGAGCGGAGGCTCCCGGAGCGGTCCTTTGAATTTGAATCCCGGTAACTCACGGACGGTTACCGACAGCTTCTTTCTATTGGTTAAGGGTCACGGAGCTCTACTGAACTACGTGGGAGGAACCGACTGAACGTTCAGGAGGTTCTACAAACATCTAATCTAATACCGACGGAACGGACTCTAAGGAACGGCTTTCTTTCCGCCGGAAGACGCTAGAGAGAGA…
LT_peak_78	Chr01	225034912	225035145	234	HD.01G0035420	5917	--	Cytochrome c biogenesis CcmF C-terminal-like mitochondrial protein [Capsicum chinense]		GGCAGATAGGGCACTTTTTGCCTTCCTTAAGTCCAGGATACGAAAACTCTTCCTACCCACTAAAAAGAGCGATTGAGAGTGGATTTCAGGTTCGATAGTGTCGAGAAGGTATTAGCCACCGGTGACCGTACTTTCGTAAAAGCACCATTGGGCGGTGGTTCCTCTCCTTTCTCTTGAACCTCGAACAAAAAATCGATCTCGCCATCAGTTTGACTAAGAGTTCCGAATCGAAAA
LT_peak_79	Chr01	225036719	225037550	832	HD.01G0035420	8280	--	Cytochrome c biogenesis CcmF C-terminal-like mitochondrial protein [Capsicum chinense]		CATTTATCAATAGATCTATCGATAGAAAGATATAGATCTCTATCTGGCTCCATATCTAAATATGGAAGAACCAACACTTAAAGGGCGTAACCAACGGAAGGTTCTCACCCTGTCCCCGACATTGTTCTCCGACGATGTCCCCTGGGCGAAAGGGGCCACCATTCTCTTTTTTTCTTCAATCGTTCCGATCAGGACAAGTGGGCTGGTTCGTTTCCTCCTCCTATCTACGCAATTCTCTGTCTTCGTTCGTGATCATGTTGGGCGAAAGGTAGTTGTAGAGGAGCGGCTGTGAAACGGCGATTCCCCCTTTCCATTGAAGTAGGGAGGGCCTCCTTCCCCACCATTCCGGCCTATTATTGATAGGGATTTTACCGATGCTGAAGGTAGCTTGCTTACCAA…
LT_peak_80	Chr01	225039828	225040087	260	HD.01G0035430	-7909	--	T24H24.13 gene product [Arabidopsis thaliana]		AGGAGGCCAGGGGAGTGGTTTATCTCTGGGCAGAGAAATGGCTTTCCAGGTCAGAAGGATGGAGAATAGGTAGGAATGGGTAGGGGTAATGGATGGTAGTGAGCTCCATTGGGTCCCCAGGGTCGCTTGGGAGCACCTTGTTGCTGCTGAGGATCATAATTGGCCGGGGGCGCAGCGTTGTTATAAGCGGGTCTGGGCGGAGCTTGCGCTGGGTTTTGCGATTGCGATTGGGTAGGAGGGGTTTGAGTGGGTTAGGGGAC
LT_peak_81	Chr01	225041765	225042153	389	HD.01G0035430	-5933	--	T24H24.13 gene product [Arabidopsis thaliana]		TTCTTATTGCTTAGTTCCTGTCTATCTCTATCTATCAAAATAGACCCTCTTTGAAGCGGAGAAAGATCAGTCCAGTATTTAGAACTAGATTCGGAAAATTCACATACATAAAAAAAGGGGTGAGGCTTGAGTCTACTTTCGATTAGAGTTTCGATTACAAAAGAAAAGTCGAGTAGAAAGAAAAAAAAACTACTCAATTCGAAGGTGACAGCCCTTGCTGCCTTTACGAAGATTTCCCTTCTTTGCTTCTTTTGTTTGAAATAGGACCGGGCCGGGTATAATCCGGTTGTAAAGAAAGAAACCGCCGGAGTGGGGGATTGTCCTGTCCTCCTCACTGACCCCAAAGAAGGTGGCTCTGCCGGCCTGCTTAGCGACAGAGCCACCTTCGT
LT_peak_87	Chr01	225105700	225105947	248	HD.01G0035450	-3266	--	ribosomal protein S10 [Trifolium pratense]		CTCTCTTCTTTTGGGGACTTCCTCCAGCAATGAATAGGTATTCCTACTTGTTTGTCGAGACCAGCTAGCTTATGCTCTTTCCTATCTCAACGAGTCTCTGTCTTTCGGGAAAGTCAAAAGCTCGACTCTTTGGACCACACCATTGCCATGGAATTGTCCTCGAGCGGCATATAAGTATTAATCCATCTGTAGCTTTCCTTCGATTCTCTTTCTATATCTATATTTTTCCCTTGGATCCTTCTCACATT
LT_peak_88	Chr01	225106096	225106357	262	HD.01G0035450	-2810	--	ribosomal protein S10 [Trifolium pratense]		CTGAATCCATGTATCTATCCATTTGTCGATGCCTGCTGCTTCATCAGCACATTTCCATTACTGCAGCACACTCGAAGCAAGCATAAAGGGATGCTTTCTGGTTAGTGAAGGCTTCCACTCTATCTATATCCTTTGCCCTTTCACCCGGATCGGTTGCTACCTTCTCTCTTCTAAAGGTGATGGCTTTGCTAGCACTATCTGATTTTCTCATTTCTATCGAAGGTACGCCGGGATCTTCCTTTCATCGGTGGCTTGCTGCTTT
LT_peak_92	Chr01	225116845	225117087	243	HD.01G0035460	-4020	rpl2-B	50S ribosomal protein L2 [Morus notabilis]		CTCGTTACCAGCTCTGATTCTCCTCCGGGGGGTTCTTAGGGGGGGCTAAACACAGCTTAAACTCCCATTACGTGACGGGGCGCTTCAACCTTCAAAGCCACAATTGAGCTAGCGGCAGTGAAAAGTCCTTAAGGCCGGCAAGCAATAGTAGCGGCAGTTCTTTGTTTGCCCTATGACCTTCTTTGCCGTAGTGCGTTAGCACACTCGTTTTGAAGACTCCCCATCCATTCGATCGTCTTTCTA
LT_peak_93	Chr01	225127382	225127793	412	HD.01G0035480	9015	CCMFC	cytochrome C biogenesis protein CcmFC protein [Medicago truncatula]		AATCAAGCCTCATTGCAACCCAACCCACAGGGAGACCGTCCAAACGAACTCCCTTCGTGAATGATTCGAGTTATACTGAAATAATATATATATATATTATAGACTGCCCCTTAGATTTCTGGAGAGAGGAACCAAGCGTAGAACTGATTGGAATCCTAGAAATCCATTTGGACTTTAGCTTGTCCATTCGATTGACAAGTCCGGCTTTCCCCCTTTCTCTTAGATCTAGTGTGGACCGCCTTTCCATTGCTCGTATCCGCTTCTTTATCATCTCATTTGCTTGATGAATATGCGCTTTCAAGCCAATCCCTTTCCCTGCCAGGCAAGCCCAAGATTGAGCCTGAGACGCATCGGTCTTTCCAATCAGAGTTCTACCCCACGATGGGGGATTGAAAAAGC…
LT_peak_94	Chr01	225128264	225129529	1266	HD.01G0035480	7599	CCMFC	cytochrome C biogenesis protein CcmFC protein [Medicago truncatula]		ACAGAACACTTGCTACCGTGGCCTAAATGCTACGCACCTTCTACGAGGATATCCGGGAACGTGCTACTTTATAAAAGACCGGGATTTGGGGCAAAGGAGTAAATACACTTGTCCCCTTCCTTGCTTCCCCTTCTTTATGTGTGATTGGCTTCGTCGCAGCCTATTCTGTGATGGAGAGATCGAAAGCATTAGGGTCGTAGCGTGAATGTGCAATTCTCTTCCTTTCACCGACATCTAGCCTATTATAGCACCAGCTCTTCGTCTTCTCTGCCTCTTCTTATACTAATGATGTTCCCACGGTTCGTCGATTACCGGATTTGCACACTTGCGAGTGACATATAATAGTAATAGATGCCGAGATCGGATCTTGTTCAATCTGCATCTGCACTCTGTCTATTA…
LT_peak_95	Chr01	225129855	225130142	288	HD.01G0035480	6565	CCMFC	cytochrome C biogenesis protein CcmFC protein [Medicago truncatula]		TGTCAAACTGGTCTTTTCCTTATGACTCCGACTGTGGTTTACCTGAGATTAGACCGATTCTCCTCCTGCTGCTCAACCAGCTCGGTCTGACCTGACTTTGACCGCTTTCTGATCGCTGGTCAATGAAAACCCTAGATCCTTAGCCCTATCCTTTGCTGGCTGGTTGCCCCACAGGGACTACTCCTTGCTCTTTGCTTTATTGTTGGATGGGGAAGAACAAGACTGTCTATGGGCAGCGAAACCTACGATTGAGGGTCTTTAAGTTTTGAAGCATACAAGATGAAAAGA
LT_peak_96	Chr01	225130567	225130848	282	HD.01G0035480	5826	CCMFC	cytochrome C biogenesis protein CcmFC protein [Medicago truncatula]		TGCTAATAGATTCCAATACCGACAGCAGCTCCCCTACCGATTATTAGCCGGTAAAGTATGAAAAAAATTCCCGATATACAAAGGACCCCCGTCCGTGCTGTTCCAGGTCTTTGATAAAGTGCCGGAGGGTCCCCTCGAGAATATGTTTTTGAAATTGATTGAGCATTGAACCCACGGGTTCAACCTTTTCCTCGAGGTATGGGTTGAGTCCTGGTGCGGAACTCCGTTAGAAAAGAGCGAATGGATTCCTCTTTTTATTTATGATAATTTGGGTGACGCTCT
LT_peak_98	Chr01	225172753	225173335	583	HD.01G0035510	1306	--	reverse transcriptase [Corchorus capsularis]		ATTCATTCTAGGTGGAAAATCGTCTACTTTATCTGGCTCGACTGGCAGAAGTTCTTCTTCGTTCCAGCCTCAGAGGGACTGACTCTCTTTGGCTTTGGCTCAAGAGAAAGAAGACGCATCCATCTCGATCTCAATTCTAGACTGGAAAGCCCTATTCTTTTTAGACTCATGACTGCGCACTTGATAAACTCGACGAAACCTGAAAGAGAAAAAAAAAGTCTTAAATGAAGTCGGATCCGAACTCAAATCCTTTTTCAAAAGTCCTGTTTTTGGCTGAAATGGATGTTCGAACAGGGGAGCTCTTCCAAAACGATCAAAATGATCGAAAGTCGTTGTTTGAGGTCCGGAGTTCGCCCTAACACCCGCGTGTGACAGATGACTTCTCCCCTATGAGATTGG…
LT_peak_99	Chr01	225173641	225175283	1643	HD.01G0035510	2288	--	reverse transcriptase [Corchorus capsularis]		GCGGGCTAAGCTTGAAGGCGCTTCTTCTGTGTTTAGGTTTTTTTGCTCCTAGGCCAGGGCAAGAGCAGAGGATAAGCAGCAACCATTGATCTTCCGTCAGGAGACTCCTCTTAAGAAAAGCTTGGATCGCAGGAGCATTCTCGCAACATGCATATAAAGAAAGGTAGGTTTTTATCTTATTATTGTAACACTTTGTGAGCTTAGCGATGTCTGGTTCTTGACAAGAATGAGTGCCCACCTCTTTCTTTCCAGGAGTTTTCTATCTTTCGTGTGATGCGGCGGAGAGGAGCTTTTAAATGAGGGATTCCGTTCTCGTCAATAGATAGGAGGATGCCCAAAGAAGGCTCGCTCCTTCGAGTCAAGATTGTTTTTGTAATCGAAATTCAAGCTTTCGATTAC…
LT_peak_101	Chr01	225201902	225202831	930	HD.01G0035540	1550	AtMg00530	vanillate O-demethylase oxygenase subunit [Striga asiatica]		GAAGGGGCCAAGTTGCATAATCGTTTTGGCTTTCTGATTATACTTCGCTTGCTTGCACGACCGCCACTCCACTCCTCTTTGCTTGAAAAAGAAAATATTACTTCGCTACCTTTCTCTGAGCTCCTAGGCAACAGATCCTACTCCCTAAGAGGAGTCATTAAGAGGGAGGGATCCTTTTAAAGGAATTCGTGCTGATTGCCTAACTTCGGGTACTTTCAAGGCTCACACTACAACAAGAGTCCGAGCGACTAGGAACAGGCTTGAATACAGAAAGAGATTCGTACTCTTTGCGCTTATTTACCAATTTGCTTATTAACAAACAAACACAGCCATGTTCGCTTACCCCTTTGCCTACCAATGATACAGGAAGGCTTACCTCAGACCCGAAGCCCCTATAAT…
LT_peak_102	Chr01	225203490	225203800	311	HD.01G0035540	2849	AtMg00530	vanillate O-demethylase oxygenase subunit [Striga asiatica]		GTAGTCGTAGAAACTCCTTGCTTTGTTGCCGGCTTTCATAGTATATAAAAGAGGTCGCTTTCTGCTTTCCGCCTTCCACTTTGGTTGGACGGTAGTTTCGGGAGCCAGTAGCGATAACAGGTCGAGGGATATCAAAGAGAAGGTGCAGTTAGTCAAGCCTACAGTTCGAATACCGCGGTTAGTCAGTACGGCAAGTAGAAAGGCAAAGAAGTAAGCTAGGCGATTACCTTCTGTCATAGGAAGTAGGCACCAGTACCAGTTCCGGTAGTGGTTACAGTAAGACTGCTTTGAAAAGATAAAAAACTCCTTGC
LT_peak_103	Chr01	225203918	225204687	770	HD.01G0035540	3576	AtMg00530	vanillate O-demethylase oxygenase subunit [Striga asiatica]		TCTTCCGTCACGGTAAGCGGGTTCTTTCTAGGACTGATAGTTCAGTTCAAGCGTATCATAGATCAAACTCTTTCAAGCCGTCAAGCTTGTTGTAAGGCTAAAGCCCCTTTACTAGTAGAGGCAGAACGAAAAGTCGGAAAGCAGTCAGTCTTTTCGGTAAGTCAGTGTTGCAAGTCTTATGGTCCGAACAGAGTAAAGAGCCGGCACTCCCGGAAGCCTGTGGGGAATGGGGAAGGAAGACCAGACAGAGCTTGAGCCTGAGAGAAGGAACGAATATCGCTAAAACCGAGACTCCGAGACTCAGGTCAAGGAGATCAGATAGACGAAAAGTACTTTCCCTCGTATGGAGAACAAATCCTATCTCTTATCTCTCTAGTTCCGGAACTCTTGGTAAGCTAA…
LT_peak_104	Chr01	225205601	225206265	665	HD.01G0035540	5273	AtMg00530	vanillate O-demethylase oxygenase subunit [Striga asiatica]		GCTCTCTAACCGCTAGTTTCTTACTTCTCAGGTTCTTACGGGGAATCTCAAAACAAGGTTTCCATACAGATCTTTGGCCATAGAATTGGTTTACCCGTCTTGAGGCATCCCTTGCTCTGCTTGCTCCGCCTAAATATGTATCAATAGCAATGGCAAGATCAACTACTGAAGGGGTTGTGGCACCCGTTTGGCTTTGTTGGCATGACTCCAGGAATTGATCTGAAATAGTAGCCTGCTGACCAAAATGCCTATGATAAAAGAGGCACTAGCTAGTTTACTTGCCTACTTCTTAGAGCGAGGACGTAATCCCGGCTCTATCAGCAGAAGAGGAGATCCTTCGTCCAGGAGTCCATCTCTATCTCGGTCTGGGTAATAGTGATAGAGTACCTACTGAGTGGA…
LT_peak_105	Chr01	225206486	225206965	480	HD.01G0035540	5843	AtMg00530	vanillate O-demethylase oxygenase subunit [Striga asiatica]		TCCGCCGTTCTCTTATCTGCTTGAATAAGCTCACTCTTGGTTAGCTATGAACAAGGAGTGAAGAATCGTTAAGGAAAGATTTGATTCCCCAGTCTCTCCTATATCCTATTGCTATTCTAGCTGGGATATTCTCTCTATGAAAGCATATAGGAATCAAAGGTAATATCGTATAAGTCTAGTCAACAATCATTCCTTTAGTTCCATTCGTTCGCTTTAAAGCACGAGCTGCGAGAAAGAGATAGATTATCGATCTTGTACTAATCGCCACTCTCGATTCAACTACAAGCCTGCTATTCACTCGATTGAAAGTCGGATCTTGCCTTCACTCCTAAAGAAAGGCTCTGGCAAGACCTCACCTCAGAGCATTCAAGCATTCGTTCAGAGTCTCTTAGAGGAAGG…
LT_peak_106	Chr01	225207199	225208444	1246	HD.01G0035540	7443	AtMg00530	vanillate O-demethylase oxygenase subunit [Striga asiatica]		GATTCGTCTCATAGTCATAGACAAGCTGCTTTGCAAATCGCCTTAGCTGCTGTTTGAGTGGTAAGGTAAGAAAGGCTATAACTCTTTCTTTGTCAAAGAGCAAGGGAAGATAAGTAGTTGTCTCAGGTAGTACGGTAGCTATAACAGGAAGGCAAGCAGTAGCGGATAGTTCAACCATAGGGAGCTCTCAGCTAGAATAGTCCATCTACATCGGGACAGTGATCGGAGGCCGATATTTCGGAGTGCGTTAGGCCCCCGCACGTGGGTTGAACAAAGAAGCGAAAGTGCTCAAACAAAAGCCTTAGTACGCTCTGACTGAAGGTCGCTCCTACCTTCTCTCGCTCGATCATCCCGGTTTGGAGAGGAATCCTGAAATGTTGACCTCACTTTGAGAGGTAC…
LT_peak_107	Chr01	225209729	225210262	534	HD.01G0035540	9078	AtMg00530	vanillate O-demethylase oxygenase subunit [Striga asiatica]		GTTTTTTTCCTCATCTTTCAGAGACTAACTCGTCTTGCTTGAAAGAAAGAAGACATGCTTCGACTTGCCCCATTGATTTATTTAGAGACAGAGACAAAGGTTAGTTGGCACTTCGCTTTTAGCGTTCCGATCGATTGCCTCACTTACTAGCAAAGACGACAGTCTTAAAAAAATTCCTAAATATTCCTATCCTCGATAGTTGAACCAACTCTCAATTCAACTGAATAGTCAGGCCCAGTTCGTTGATTGAATCATTTACTGTGATTCAAAAAGAAAGAAGAAGACCAAAGCCCTCGCATAGTGAAAGTTGCCCAAATCGATGGGGTCTAAAAGTACCTAGTCGATAGGATTCCATTCCCAAAAAGGGTTACAGGCGGATAGGAACTGGATCTATTTGAA…
LT_peak_108	Chr01	225210597	225211299	703	HD.01G0035540	10127	AtMg00530	vanillate O-demethylase oxygenase subunit [Striga asiatica]		ATAACCAACCCCTTCTTACTTAGGAAAAGAGTTCAATTTCGATAACTCTGCTCTCTTATAGCTAGAAATGCTTTCGTCAAGGTAAGCTTTCAGAAGAGAGTCTCCAACTCCGTTCCTAGAACTTTGGGGGGATGAAGCCCGAAAAACTGTAGCTTCCACTTTCTTTTCATGATTTGAGTTTTTTCTATCAGAAGAGGGTATTTTGATCGTTGGGCCGAACAACTTAAAGTTATGCTTTCGTTGACCTAATTGCTAGAGTACTTGCTAGATTTGGTTCGCGTTCAGTGAACCGATCCAGCCTTTGTTTGTGTTTGAGCCGGTGGGTTGTGATTGAGCTTAGCTTGGCAGATCTCGCACTGTAATGCAAGTGCTTATTTACGAAAGATAGATTGTTGGTAT…
LT_peak_109	Chr01	225212196	225214088	1893	HD.01G0035540	12129	AtMg00530	vanillate O-demethylase oxygenase subunit [Striga asiatica]		ATCAGCTTATTTAATTTCCTGGAAGGATCATTTCCAAAATCATGGTCAACCAAATCCAATGAGGCCAATCCCGCAGAGACCTGGCTCGCTTAAGAAGGAATACAAATCCCTTTAGTTATACCTTTGCTTACGGAGAGAATAGACCGGTTGAGTTTGTTATTAGGTGCCTACTCCCTCGTCAATAGTGTAAGCACTCTGGACTGACCTCGTTGATAGAAAAGAAAGGGAGATAAAATCGACTAGAAGGACATGCTTTTGGAAAAAACTGGAATTTCTTCCCTAGTGTCGTCCAAGCTCACTATCCCTTAAGTTGCTTTGGGTAAGTGTATCACTGCTCTTTGTTGAATCCTTCTGAGCTAAGCGAAATACCTCCTAACACTCTTGTAAATGGGAATGGGT…
LT_peak_110	Chr01	225218326	225218872	547	HD.01G0035540	17886	AtMg00530	vanillate O-demethylase oxygenase subunit [Striga asiatica]		AGGCGAAATACCTGCAGGGGGAGGAGTGAACGGAAGATAGAAGAGAAGTCAAAAGTAAAGTAAACAGTTTCGTTAGCGTAAGAGCATTATCGAGTCTAGTTCTCAGTCCTCGGAACAGATAAGGGAAGGCAAGTTTCACCTTTTTCCTATTGTATTGTCTTGTTTCAGAGCTTCTTTCAAGCAAGTCCGGCGGGCAGGCAAGGGCGTGAAGATGGGCGGTTGGTTCAGGAAAGGTGAGCTTTGAAGGCGTGCTTCGAGTCCAACTTCAGCCGAGCTTTGAAGGTGTGCTTCGGGTGACATTTCCTGATCTGAAATTTCGTTAGTGAGCTGGTTCGGTCTATCCTTTCTTTAACTTAACCGAGGGTGGTTGCCGATAGAATGACCGTGAGATTGGCGGAG…
LT_peak_111	Chr01	225219042	225219409	368	HD.01G0035540	18428	AtMg00530	vanillate O-demethylase oxygenase subunit [Striga asiatica]		ACTTTAGGCCTGCCCATTGCCTCCGGAAACTCCTGGTGTGCCTCTCGCATAACATCAGAGGCTTATTCTAAATACACACACGGAGTACTTCGAACCCATTCTAGAAAGTACTCGATTTATCAGCTGAAAAGGCGCCGATGTGAATTTATCCTTCAGGGCGCCGCGAAGAACAAACTGACTACCTTTATTCGATAACAAGTCTAGGGGCCATACATAGCTAAAAAATTTCTAAAACACTGGTCGTGTCCCAGGAAGGATCTTACTCCTTTCACAGGCGTCGTCATTTCCAAGATCACCTTCTCCTCGTAATCCTTAACGGCTTTGTGTCCTAGCAGCCGTCCCTGGTTCATTAAGAACTGTGGATTCAG
LT_peak_112	Chr01	225221878	225222092	215	HD.01G0035540	21168	AtMg00530	vanillate O-demethylase oxygenase subunit [Striga asiatica]		AAAATAACATATAGCTCCCGCCTATCAAAAGAAGTAAAACCCCCCCTTTAGTAAGGTCTAAGCTTTCATTCCGTTCTGCGAGAGTAGGCACCAAAAGCTGTCCTATCATTTATTGGAGTGGAAGGCGCTGCTTCCCATCCTCATTCCGAAACAAAGAGAGTAAGGCCACTTGTGACGTATCTTATTGGTCCAACCCCTACTTTAAGAGGAAAGCA
LT_peak_113	Chr01	225224502	225224759	258	HD.01G0035550	-20517	--	PSII 32 kDa protein [Vitis vinifera]		CCCATACCGATTGACTAGAGCATTGATTCGGACTAGACGGACTACTGAATCTTGACTTGAGCATTTTAAAATCCCCGTCTTTTGGGCTTGTTTGTCAACCAAGATGGGAATTCCATTTGATCAAAGTGCCCCGTCCAATTGGTTGTTTTTGATCGCATTTCCGTGACTGGCACTTTCGTCCTCAGCCTCTCCTGGCGCCTTCCGTTTCTCAATCCCAATCTCCCGCCCTGCGGGAACTAGCGTGCCCATTAGCGAAGG
LT_peak_114	Chr01	225226354	225226868	515	HD.01G0035550	-18586	--	PSII 32 kDa protein [Vitis vinifera]		ACTGGTGGCTTTTCAACAGTTGAATCACCATTCCCAAATATAGTTGCCCTAGTTGCCCGAGTTGGATTTGATCCGGTTCGAGCTACTGCAGTTGCATATCCCGATGCGGCCGGCGCGGGTTGGGTGGGAATAAGAAGGAGAACCAATTCTGGCTTAGTTTCTGCAGATTCAGCGCCATGGTCGGAGGGAGAGCCACCAGCAAGTTATGGATCGAGTCGGCTAATAATTGGAGGGAGCGGGGGCATGGACTACATGGGGCATCAACCACTGGGTCAAAGGCAATGGTTTCATCCGTTGACCCATAATCCATTGAGTCGGAGTCAGAGGCAGTCCCGGTCGTGGTTCTCCAGAGGCCTCGGATCTCCGGACTAGAAGGGCCCCTCTTTCAATGCCCAGTTT…
LT_peak_115	Chr01	225227047	225227313	267	HD.01G0035550	-18002	--	PSII 32 kDa protein [Vitis vinifera]		TGTCTAAAGCAGCTGCAATGCATTCTCGGTAGGTGCTCACCCCCAGCATGTTATCTGATCACAAGCGAGCGGAACGAAGAGAAGTTCTCCCGGGGCGAGTCAAAATGTCTCTTTTTGGTTGCGCCTGCGTGGCCTGCAATGATAGATCCGGATTTACGTGGATAGTGATGATAGCAGTTCGAGGCTTAGAGGGAATTGAATCAATGGAGGCACCTTCCAGCAGCCCCCCGCTATTTATCTATCTCGAGTCCCAGTCCTTCCCAGAGA
LT_peak_116	Chr01	225227713	225229414	1702	HD.01G0035550	-16394	--	PSII 32 kDa protein [Vitis vinifera]		AAGGCATTGATCATTCAACCAACCTACTGGCTGGAGAATGCCTTTCTTATCCTTATTTCTTTAAATGTGGGTCAGCGAGGATCAAGGACCCGTTCCTTTTGCACTAATGGCTTCATGTGTACGGGCTCAAGGGTATGGAGGAAAAAGATGGGGGAGGGAGATGCCCCCCCCACAGAAGCCAGTAGCTAGAGTGGTCGAAGCCGCTGGTAATTCCCCTAACTGGAGTGAACTCTCCCCTATAGTGGACTGGGGCTCCCCCTCGGCTCCACATCACATAGTCCTCCCGAAGTGCCGGCTCCAATCCCGGTTCCAGCGGTTGGGGCTAATTTAAACTCCTCGGTTACAGAGTTTGAAGAATCAATTGCAGACCAGAAGATAGGAAAGGTCATCCCTTATTCC…
LT_peak_117	Chr01	225229875	225230143	269	HD.01G0035550	-15156	--	PSII 32 kDa protein [Vitis vinifera]		TGGAAATATTCAGCCGGCCTTTTAACAGGGAAGTAAACAACAACCGGATCACCCATTCAAGAAGATTTCATAAACTCTATGTTTCTCATATAATATATGCTGATGATGTGCTCATTTTCGCAGATAGCTCCGTGCGTAATGCGTTGGCCATCAACCAGAATGACAGCTGGGCAGGTCTTGGGATTAATAAAGCCAAATGTTCCCTATCATTCTCGGCCACCAGTTATAGGGTCAAACGAAAAATCATTCGTACTCTTGGCTTACGCGAG
LT_peak_118	Chr01	225232750	225235442	2693	HD.01G0035550	-10613	--	PSII 32 kDa protein [Vitis vinifera]		ATGAGTCTCTGCTCTTTCCCTATCAGATGGTGCAGCCAGCGGCTAGTTCTATGATCTGATCTGCTGGTTCTTCTCGATATGGCTAGAAGCTCTTTCCTATCTATTATGTGGAACTGCCATCCTTGATTCAACCGATCTTATTGAACAACCTATTATCGAACAACCGATTTGTGTACAATAATAAGGTGTTGAAATAGGTTGTTGTTACGCCCTGCCTCACACGAGATTCTTTCCCAGGCCTTGTGGTACTGCTCTTTGCTCCTTCCCAGTGAACTGAACAAACCGTACCTAGATTGATTAAAGAGTACCGAGATGTGAGCCTACGGTCTCCCTTCCTGCTCCAGTCAATCAGAAAGAAAAATAAGGAGATTCTTAGTCTCTCGTTTCAGGTTTGGCTTG…
LT_peak_119	Chr01	225236515	225236786	272	HD.01G0035550	-8517	--	PSII 32 kDa protein [Vitis vinifera]		CTCTTAGAGACCTACCCAACCTAATGGTGATCGGTATCGATCCCATCCTTCCCTTGTGTGAAGGAGGTCGTCCTACTCGCGAAAAGGTTACTACGGTCTGGCAGCACCACAAATTGTCCCACGCGCCAAATCAAAAGAGGTCTCTCGAGCCTTCATGCCGCATTTCCTAGATGGGTCTCTTTCCCGAAGGTGGGGTTCGGTTTTTCCCTTTGGTGACGGAGGAATCAAATCAAAGGTCCCGCCAGGTGTATAATAAGGGCAGCAAGCCCCTT
LT_peak_121	Chr01	225253806	225254393	588	HD.01G0035550	9013	--	PSII 32 kDa protein [Vitis vinifera]		GGGCTTTCTTTATTTAGTAAGGAGCTTTGTTAAAGAGATCGGAGAGGGGATATACTTGTAACAACGAAAGAAAAAAGGTTCTCTTTTTAAGCAATGGGGTGAATTCTGAATTCAAGAGGATTAGATTAGTTGTTTACTTTTATAGAAGCTAAGGCAAGAAGTAAATCGCTTTCAGTATCTCTTGCTTCTTTGGTTAGTTCAGTACGAGTGGCAGGCGCAAACTGGCACAGGCAATATATATATAATAATAATAAATAGGCGATTGAAGTAATAAAGTCAAGCTTTTGCCAGAGGATGAGTCTTTCAAGTATCGGTAGCATTCCCTTTATCAAAGTCTAGTACGCTAGGGACTGTCTGAAAGTGAAAGGCATCATTGGTAGGCGGCCAAGCGAACATTCC…
LT_peak_122	Chr01	225255248	225256315	1068	HD.01G0035570	7851	ND2	orf134 [Panax ginseng]		TCAGGTAGCCAGTAAGAAAGAGTCTGTAGCTAGACTCAATAGAGGGACTTCCATTCTCTGCTGCTTCTCCGGTTGGTGCTTCTATCGAGGTTGGCCTCGAAGGCATTGCCTTTCCAGGCACTGGGAGACAAAGAAAAGAAGGCTCGCATTGGTTCGAGGCGAGCGGATAGGTGGGGAGTAGGAGGAATCAATGAAGTTCATTACTCCTGCCCCTGAGGATGGAATAGATGGACAAGAGGAGAGCCTTGAGTGCTTCCGGACTGGAGGAATATAATTTTATTACCCGCTAATTGGGACCTGCAAGAAGCGGACTTTCCTTGCTTTCTTTCGTCACAGTAGTTGGAAAAAGTCAAAGCAGCAGACCAGTAGTCCCATTCTCCATCTTTAGAGAAATTTTTG…
LT_peak_123	Chr01	225291027	225291374	348	HD.01G0035600	-15068	RPS4	ribosomal protein S4 [Camellia sinensis var. assamica] [Camellia sinensis]		AATTCCCTGTTCCTAGGGGAAGAAAGACTAAGCCTAATACCTTTACCTTCCCTCCAAAGGTATAGCTCTGCTTTCAGACTCCTTTTATGCTTCGCTTTTATACAATTATGAACTCTAGTTGATCTATTCAATTCTAACTTCTAACCTAGATGGAAATGGGACCTGATCCCTCCGTAGCTTAGGACATACCCAGGCTAATATGACTTAGGACATAGCCATGCTAATATGATCAGTCGTAGAACCAGCTAACCATAGACCACCGACGAATGTCACTATCATAAACCCTATCGCTATTGCCCCTCCTAGGGCTCTTTGTTCAGTTGTGGTAGTCTGACCTTCTTCTTCGTC
LT_peak_124	Chr01	225296166	225296510	345	HD.01G0035600	-9936	RPS4	ribosomal protein S4 [Camellia sinensis var. assamica] [Camellia sinensis]		CCGCACATAGGGCTTGGGGGAAAGAGAAACTGCTGCTGCGAGGGATGACATTCTCCTTCGTCTTTGACTCGAGCTTCTTTCTCTAGGTAGATAGAGATAGCTCTCTTTACGAGGGCTATGAATAGAGTTGCAGTTATATGAGGTGAGTAAGGGGGGGGGAATGGAAGACCAAAGAGCCCCAACTCATATCGTACCAAGAACTTGCCATTGACCTGATCAAGCGCTTTAGGGAGATCACCTTCACCCATGTTCCGAGAATCTACAATCGCTTGGCTGACTCGCTAGCCCTTATGGAATGAATACTCAGCCGCTCTAGTACACATGCTAGTACACCGGAGCACGGAG
LT_peak_125	Chr01	225296715	225297137	423	HD.01G0035600	-9396	RPS4	ribosomal protein S4 [Camellia sinensis var. assamica] [Camellia sinensis]		CGCCACTCGTGGTCAGAGGGGAGCCCGGAGGGAACTTGCCCGACGATTTGTGATCTTGGGAGATGTCCTTTACAAAAGGTCCTTCAAGGGGTACTCGCCCTTCCTTACTTAATAGGAAGAAGGAGCGCACATTGTTGAACAAGCTCATTCAAGTGCGCGCGGAGGACACGTCAACAGCCAAATGCTTGCCAAGAAAATCATGAGGCAAGGCCTCCCTATTAAAAGTAAGGGTGTCAAGAGATGTCAGAAATGTCCACTCCTTTGATGGAATTTTCTTTCAAAATGCTGCATCATGTAGAATGGCGGGTCCATCGTCTATTCCCAAGGTCTTTGAGACCCCGAATGAAAAAAGCGTACCTTCGAAGGCATGATTGCTGCGATCAGGAGCTGCTTAACATC…
LT_peak_126	Chr01	225298738	225301436	2699	HD.01G0035600	-6407	RPS4	ribosomal protein S4 [Camellia sinensis var. assamica] [Camellia sinensis]		CGGACGACCTCACCCGCTAGGAACCAAACTTTGCTATGCCATGATCGCAGGCCCGTACGAGAGATCAAGACCGTCAGAAAAAGGAGAAACCCAATTTGGTTTGAATATGCCAAAGTTAGGACTTGGTTGTATATCACATTTTTTGATTATCAAATGAGTGTTCCGTGTTTTTTTTAAAAATAGTAAAAAACCTAAGGAGCTGGATACATTCCAGTTCTTCCCAATCCTGTCTTTTGGTCTCGCTTTTCATTTTGGTTGAGGACTTTCTGATCGATCCGCCTTCCGGCAGTTTCCTTTTCTCTCTAGTTCCTCCTGTCTTTATAGGGCTTTTCTCCAACCTCTAATCCCGCTAACTCCGACGAACTCCTTAACTATTGGAATAAACGAATTCCTCGAGGT…
LT_peak_128	Chr01	225320260	225323626	3367	HD.01G0035610	10090	ND6	NADH dehydrogenase subunit 6 [Camellia sinensis]		TCCCTCTTGGTTAAGCCTCTGCTTCAGCTTATACTTTCGTCGAGTTAGGATCTCAGACAGATGAGACTGGAAGCTTAGTGAGTTAGGCCGGCAAACACCAAAACCTCATGGCCTTTGCCAGATAAATTACTAACATTCCCCAGGTGCCAATCACTAAAGAGGAATACCCCGAAAAGGGGATGTTTTCATGAACAAATCTCTCCAGATCTTGCCCACACCGCTGAACGCTCCGCTCATACGGATAAAGCCCACTCAAAGCCGCCCCTAACCGAGTTTGTGGGAGAAAAAAAGACCCGGACGAAGCGCTTCGCCTTTAAGCCCTAAAAAGAAAGGTGCTACACTAATTGTAGTAACCAGAACAGGGCCTTGGCCCCAGATGCTATGGAACACCTTTCCTTC…
LT_peak_129	Chr01	225323900	225325352	1453	HD.01G0035610	12038	ND6	NADH dehydrogenase subunit 6 [Camellia sinensis]		AATGATAGATTTGGTTGAACTATCTAGAGTCCCGTTCTTCGATTGATTTCCCTGATTGGCTCTCTTGCCTGGAATGACTTCCCTCAGTCCCGTCCCTACTTCTTCTCATGCCACTAATTGATTTCCACTTCTGAACTCCACGTATTCAATCGATTCTGTTTCATGGCTCGCAGGTCGGAGAGAGTCCACTTCTTCCATTGATTGGGACTTGACTACTTTATATACTTTCCGCTCCTCTTCTATTGAGGGTGGATCCCTTTCTATTGATTGCAGCTCGTGAGCAAACTACCTATCTATATTACCATTCTAACCTGTCTTTGCTGAACCGTTGTAATATTCCATATTACCCTAGCTCACAGCTTATCCTTCTTAATTACATCATCCCTAACTCACAGGTTA…
LT_peak_130	Chr01	225325669	225328015	2347	HD.01G0035620	12308	--	-		CCCATGGTTTTGCTTTCGTTCCAGTTGGTCTTACGTGTGCTGCCTACTCTGCTTGTCGTGCTTAAATAAGGCAAAAAGCAAAAAGGCTTTTCTTAAGCCTGGCCGCCCGTTCCAGCTTCTTATGAGAATCGGATTATGCCCCAGGCTCATCCTCAGTTGAATCGGGTCTATCTCGCGCTTCCTTACTACAACCTCCCACCACTCATCTGGAAAACCAATATAGGAATTCCCGGCTCGGCTTACGCTATGATCCTTAGTGCTCTATGAAAGCGGCGAGTTTAGGGCTAGACCCTCTTTATGAACACCAATTCAATCAGGAACCTTATTTGAATGAAAACTCAACATACGAGACCCGGATTGAGGATAAACATCGTTCCTTCAGGCTGGGTCAGCTCTAAC…
LT_peak_134	Chr01	225434278	225434721	444	HD.01G0035690	23995	NAD7	PREDICTED: NADH dehydrogenase [ubiquinone] iron-sulfur protein 2-like [Nicotiana tabacum]		ACTACGAAATTTGCATTTAGCTTAAGAACCCATTTCTGCCCGGGGGAATAACAACGAAGAAAGTCTCCCCCGAAGAAAAAGGAATAAGAATGACATGACATTCGCTTCCCCGAAAGCCTAGAAGGTGCGAAGCGATTCTTTTTCCCTCAAGCTCGTGCACAAGGATGGAGAAAGGAGGACACCTGGCTGTAATCGCGACGCTGCCCAGCATGGTCTCTTAATATGCATCCATACCCAGCTAAATCACTTCTAAGAGAACCGTGCATGTTCAAGGTGACAGGATTCGAACCTATGGCCCTCTGTACCCAAAACAGATGCGCTGACCAGACTGCGCTACACCTCGTCTCACCACCCCGGAGCATATAGATCCACCCGATCGATGAACACTCAAACCGAACT…
LT_peak_136	Chr01	233355709	233356054	346	HD.01G0037630	2589	LBD27	LOB domain-containing protein 27-like [Camellia sinensis]		GTTAGGAGATTCACGTGCTGCTGAGAACCATTCCATAATGGAGGACTTTATAACATCAATCGACTGTATGCGTTTCTTCAGTGAAGAGGCAGCCGCAGTATGGCATGGCATGTAGAATCATAATGGCATTCAAATCCCTCATCAGAAAAAGTACCGCAAACATCAGCATCAGCATAATCTAGTCTAGCAGCACTTCTTCCAATCCTGAATGGAGTCTCAAAGTCAAAAGGTCAGACATGCCTGAGGATGAGGAAGACCATCCAAAAAAGAACATTAAAAAAATGTGAAATATATATTATCTTTTATATTTTTTCTACTTTATTTTATAACTAAAATAATATAATAA
LT_peak_137	Chr01	237104697	237105077	381	HD.01G0038740	2453	--	PREDICTED: NADH-ubiquinone oxidoreductase chain 2 [Prunus mume]		CTTTCCTCTTTCCCCTTAGTCGAGCATATTACACTAACCTTGTTAGGAATATAGGGATTCTTTTAGGCTTTCTTTGGGTTCAGTTAACCCCAACATAAGCCTGAAAGCATCAGGAGTCTTCCCACCGCTACTCTTATTCTTCCGTCACTCCGGGAATCAACTCCCAGCCAAGAAATGAATAGTGAGACTCCTGTCCTTTCCCTTTCTAATCTAAGAGCTTCTTCCCTCTCTTTAAGTTCCTAACCCGCATGAGAAAGCTTCTATTCTTTTCGTGTCGTGACTCGATTGAAGCCTTTCTTTCTTTGTAGCTATTCAAAGGGTATTAAATCAGGAGGTTCAGAAGCAGAAGGTAGGACTAGTCTGGGTATGAATCAAATCCTT
LT_peak_138	Chr01	237106822	237107147	326	HD.01G0038740	4548	--	PREDICTED: NADH-ubiquinone oxidoreductase chain 2 [Prunus mume]		CCTAGAATCAAAATTTTCTTTGAGACGAGCCTTCTTCCGTAGATGGACACAAAACGATTTCCTTTACTTATTAAGATTATGATTGAACTGTCACTTAAGGTACTTGTCCACCAGACACATCCTTCCCTCTCGGGGTGCTTCTTCTATCCCCCTTTTCTGGCGCCCCCTCGGACCAAGAGACGTGACCGGATGGTATGGGCCTTGCTTGAGTCCTTTCACTCGCCCTCACTGGCCTTACGAACCTCCACGTATGGCTGTGCTTTCGTCTTCTCCCTCTGGTAACGGAGTGGTTTTACAACTTGAAACAGTACCCTCTGAGACAAATC
LT_peak_141	Chr01	1485719	1485971	253	HD.01G0000120	-6788	TRIO	rho guanine nucleotide exchange factor 4 [Capsaspora owczarzaki ATCC 30864]		TACGGGGTTTACATACCATTTCTTGCGCATTACGGTTCTAACACTCGAACACCTATACGGATTCTCCTGCACAGTGGCAGATATGTAAATACGGGGTTTACATACCATTTCTTGCGCATTACGGTTCGAACACTCGAACACCTATACGGATTATCCTGCACAGTGGCAGATATGTAAATACGGGGTTTCCGTACCAATTCTTGCGCATTACGGTTCGAACACCCGAACACCTATACGGATTCTCCTGCACAGT
LT_peak_142	Chr01	11209583	11209846	264	HD.01G0001620	3890	PP2B1	F-box protein [Actinidia chinensis var. chinensis] [Actinidia chinensis]		CCATTTGGTGTTTAGACAGTATGCAAAAATCGAATTTGTTGCTAACAATGTGAAAAACCTAAAATTTTTACTGTGACTGTTTTTCATTACATGATCAATACTGTGAAGTTAGATTAGTCAAAATTAATTGTTCAAAAATTGGTTTGAAAACAACTGTCCAAATCTACACTATGGTTTAATATGTTGAAGTGGTTGGAAATGGTGCTAAATAAGGAAGATGCAAAATTTAAAGAATTGAGTTGAATATATATATATATATATATA
LT_peak_144	Chr01	84144955	84145246	292	HD.01G0014030	-3225	PMEI10	pectinesterase inhibitor 11-like [Camellia sinensis]		GGCCTTAAGGACTAAGTTATTAAAATGATTATAAATTTTGTTTTCCACTGTTTCATTAGATCTCATGCTACATATTGGCTGATCATGAATAAATGATACTCTAAATAAAACTATGAATAGGGTCATCATAAGAGACTCCCAGAACTACTTTAGTCTCTCAATTTGTCTTAGCAATCATCCCATTGTCCGGCCAATGCCATGTCAACAACAATCTCATACATTTCTATCCCAAGAGGTAAACAATCATTTAATCAAAACCTTTTTGACAATATACGACCTTATTAATTAAAAT
LT_peak_146	Chr01	115392566	115392822	257	HD.01G0017020	-3083	CRF4	ethylene-responsive transcription factor CRF1-like [Camellia sinensis]		TTTTTAATTCTTTCACTTATGCATATAAGTATGAATACAATAGTTTAGATTGTAAACTTCTAATCAATAACTGTAAAATTTTGTTTTAAATTTATACGTCGGGTGCTCAAAACTATTTTACCAGAAAGGAAGGTAGACAACTTGGTGGATTTGTTATTAAGGAAACTGTTTTACCATACGCGCTATTCAATGACTGTATGGCACGCTCTACATAAACAAACATTATTAGATGGAATGTGCAACACACGCGCTATAGC
LT_peak_149	Chr01	138368858	138369143	286	HD.01G0019900	-10684	MEBL	membrane protein of ER body-like protein [Camellia sinensis]		CTTGTGAAAGCATTATTCCGTAGTTATTTGATCCAACGTACGATGGCACGGGTTAGCAACGTACGATAGGTAAACACTTTTGTTTTTCCTTCAACTTATTAAGAACTGAATACTGATAAGTAGTAGTATTAGATTTGATGATTTTATTTTCTACAAGGTTACCCAACTTATCGTTGAAATTATTCCAGAACGCAGAACCCAATATCACAAAGAATAAATGTAACGATAATCCAGAAATAAATAAATCAAAACCCAATCCAGTTACAAGTCACAAGTATAAACGGCA
LT_peak_150	Chr01	162992351	162992624	274	HD.01G0023100	-124443	KEA6	K(+) efflux antiporter 4-like isoform X2 [Camellia sinensis]		ATCATTACTCACCATCTTATTAAGCAATCCAGAATTTTCTACTAACACGTCAGGAAAGTACTTTTTCACAGCTGCCTCAAACTTAAAGTAACATCGTCCTGGTATGCCATACCATACTTTTGGAGCACCCAAATGCATGTAACACAGTGAATACAAGTGATGCTCTTCAACTTTCTGTTTCTCAAAAGTAAACAATTAAATCAGATCAATGATCAATCTATATCCAAGCAGCTGGATAAACTAACATGTTCTGCTTAACCAGATACTGAAAGAA
LT_peak_151	Chr01	177423390	177423637	248	HD.01G0025320	-87180	RGLG3	E3 ubiquitin-protein ligase RGLG3 isoform X1 [Camellia sinensis]		AGAAAAGGCGAAGAGCAACATAACTATCGAGCGCACCCAAGGTCTCAACCGAGACCCTAATATGGTTCATACGTGAGAAGGAAAAAGGTGATGTGAACACCGGGACGCACCCAAATGTTTTTAACCAAAGGCGGTGGTGTGAACACCGTGACGTACCCAAATATTTTTAACCGAAGGGGGTGGTGTGAACACCAGGACGCACCTGAATGTTTTTAACCGATGGGTTGGTGTGAACACTGGGATGCACC
LT_peak_152	Chr01	224897201	224897475	275	HD.01G0035290	1179	--	Protein translocase subunit SecA like, partial [Actinidia chinensis var. chinensis] [Actinidia chinensis]		AAGCACGCCTTCCGAACTATTGACACATTTTAGGAATGCTACATAGATTCCGTAGGAAGCTTAGTAAGCACAGCAAAGAGAGTATCAACCGTAGGCCAAGAGGAGGCTTTGAATTGAATGTTTAGTGCTCGTAGCAACCTGTGTGTCGGCCATTCTGCCAAGCATTACATACATCTTTTATAGTAGGCACACATCGGTAGCTAAGAAAGGCGTGGTCAATCCGAACTTGAAGCGCGGAACACTTTCGAATTGTAAGAGAAGAGTGCAGCTTCACA
LT_peak_153	Chr01	225189408	225189851	444	HD.01G0035520	-2985	--	Gag-pro-like protein [Cucumis melo var. makuwa] [Cucumis melo]		CCCTCTCATCCGCTCCCCATCTCGTTCCCATTCATCCGACCCATCAGAAGCGGAGGAAGTCCCAGCTGAGCGAATTCCCATGTCTATTCCGTCTCGTTCAAAACCAGGGAGTTCAGGCCCTGGGATCCGGATTCAAGCGTTCTAGGCCCAACCGACCATCGAGTAGATCCAAAGGCAGCCATATCGTTGATTGAAATCTCTTCGTTCAAGCCCCAGCTTCTGCTGCTAGCCAAGCACCAAGTAATGGGCGCTCGTACTGGATCCGATCCATCGAATGACGGAAGCTATGAACCAGTACTTGACCGAGTGATTCCCCTGACGGAACGGAATTAGACTGAAATGCGGAACTACTCCTTCCAATGGCTTGCCTCGTGACCCCAACGGATGGAAGGGAGTACG…
LT_peak_155	Chr02	90046498	90046716	219	HD.02G0003320	24579	VCS	enhancer of mRNA-decapping protein 4-like [Camellia sinensis]		ATATCATCTTTGTGTTATAAGGTGTACTTCATCATTATATTAATGTAGAATGGTGCAATCAATAAGCTTAATAATAATAAATAGATAATCTAGCAAGTGACGACACCGTGAATGGGTGCAGAAACTGATACTTGACTAAGCATAAGCTCAAAAAGTCGGTTAGTTTTGTCATCAACTAACAATATATTCTTTTTTTATGATGCAACTATGTATGTGTCC
LT_peak_158	Chr02	108261026	108261254	229	HD.02G0007920	16746	--	pentatricopeptide repeat-containing protein At1g62910-like [Camellia sinensis]		TTTTAATGATTTTCCATCACTAGCCGTTCATACCCGTTGGATAATATCGAAATTCGAGCAAAGTCTCTGACATAATCCAACGGACATAAAACATTCTTCAGAAGTCCATATGATTCCGAAGTGGAGTCCACACAATATCACGGAATCAATAAAGAAGATCGCATGATGTAGGTCATGTGACCAATCGTACGTGGCAAGATCCCTATGGTGGGGACTTTCACAATCCACA
LT_peak_159	Chr02	132845566	132845839	274	HD.02G0013390	-13854	PCMP-E4	pentatricopeptide repeat-containing protein At1g03540 [Camellia sinensis]		CACCTGCTACTACTGTTATATATAGGACGCGGGAGGTAGTTAATGTTGGGGATGGGATTAGGTGGGACTGGTACCGTTGTATGGAATAAGCTGTTCGATGCACATTTGTTCTTTTTTTTTTTAACCAATGTGGATTTGACACCTGGTTAATGTGTTAATTTGGGGTTGCGATGCTGGTGCTGAGATCTTGGCCTTCCACGTGGACGGACAAGTGGGCTTATTGCATCACTTTTTCTTGGCATGGTTCCTCTCTCCTCATGTAATCTGAATGTGC
LT_peak_160	Chr02	138940399	138940816	418	HD.02G0014670	-9875	--	proton pump-interactor 1-like [Camellia sinensis]		GACGACCCTTTTTTCTTTCTTCTTCCAATTCTCAGTAAGTAACACCATTGATTCATTCATTCTCTAGTGGGATCATAAATTTTCTGTTTTGGGGTTTATTATTAGATGAGATACGATACTGAGATATAAAATTTAATATGTGTTTTAGATTTATTTAAGATGGGTTTTTAAAAACAAAAATAATAATAATTTTTTTTTCTTCTAATTGTGTTATTTATTTTCTCATTATGAGCTATTTATTATTGTAAGAGTTGAGTTTTTTTCTTTTTGCTTATAATTATTAGTTATTTCTTGTGTTAATAGTTATCAGACTATAGTTATTCAGTTTGATATTTCAGTCTGATATAATTCTTATTTTGCGTGGTTATCACTACACTTAAAATTAATCTAGATCACACA…
LT_peak_161	Chr02	186730237	186730514	278	HD.02G0021950	15748	--	uncharacterized protein LOC114296888 [Camellia sinensis]		TTTCTGTTTAGCTTAGCTCATCCCGCTTATCTTTCATCTCGGTTTATAGAAAACGTTCTTCATGGCCCTTTTTATTTTATTTGCTAAATCGCGAGGGGGTCTTTAGGGTCACGATAGGTCCCTTCAAATGCAAAAGGCCATTTATTGAATTCCAGTTTCAATAAATGGCCTATTAAGGGGGGGAAGGTAACGGAAGGTGCCTAAGTTAAACTAATATCGTTAAGCCACGATTACTCAGTAAAATCTCTTTCTTGGAGGCTAAACAAGATTAGTTTGAG
LT_peak_162	Chr02	192737613	192737913	301	HD.02G0022390	-17150	NLP2	nitrilase-like protein 2 [Camellia sinensis]		AGTCTCTTTTACCATTGATAGGTTGAACTTTAGAGGAGTAAATCTCTTTGACGGATCAGCTCTCTCAATTGCTCGAGAGAACGGGGAGGCTATTTCTTCTGTAAAATGCTTTTTTCGAATTGGCTTGGGGTTTCCTCCTGTACGTTGGTCGAGCCAACTCCTCAGGTCATTTTTCTAATATTTTGAAAAGTCATCCCGTTTGGCTACTTGGCATTTCTTTTGTTTTTGATTGGGATGGCTGATGGCAGTTTGGTTGGTAGCGTCTTAGAAGAAGCCCTCTTTTGTTGGGCACTTCGTACTT
LT_peak_163	Chr02	194878355	194878683	329	HD.02G0022600	147303	LBD1	LOB domain-containing protein 1-like [Camellia sinensis]		TCAAGGTACTAATAATCCTAATACCTTTACTATAACCAAAAACAAACGGCCTCATTGATTTAATGGAAAGTACTTAGTTCAGTGCGAAAAGCCACATGCTACACACATGGGCTGGAAAGTCTCTGCTTTATGTTCGTTACATTACAGTTGACCGACTCAACCCATCATTTCTACCGGAAAAATTTCCTACATATCAGACCTTTGAAGTTGGAGCTGAGCGAGGATCGGATTCTGAGACTAATAACAAAATATAATAATAAAAAAGCAGTATAACTTTAAATTTATAATTTTTTTTATCAATATTTTAATTTTTAATTAGATTATTAGAT
LT_peak_164	Chr02	194915155	194915586	432	HD.02G0022600	110511	LBD1	LOB domain-containing protein 1-like [Camellia sinensis]		TTGCGTTGGTTTGCAGACATGTCCACTCGTGCCGGCGACCGTGCCAAGAGAGGTCACTCAACTATCGGGTCTACCTCCATTGCTCTTATCCACAATGTCACCACTGCTCCATGGGCTCAAAAATCCATTGCTCGAAATACAACCTTTGATCTTGACTGTTTCCGACCTAACTCCTCCACCAATTTCCATTAGTTTTTAGGCTTATGTCAAGTGAATGTCCCGTCTACCCCTGGATTGTACAGCTATTCTATCATAATATGTTTACGGATCCTAATTTCTATGACTTCTTGAGGGTCACCGTAGATGGCATCACCCTCACTATCCATCCTGAGGATCTTGCCACTATCCTTGGATGCCACTGTACTCGTCTCCACCACTCTCCTTTTCAGGATTATGATG…
LT_peak_165	Chr02	227872626	227872933	308	HD.02G0025420	-8550	At3g11320	PREDICTED: probable sugar phosphate/phosphate translocator At3g11320 [Vitis vinifera]		CAAATAATTATCCCGTGGGTAGTCTTCACTCTTTTATCTTTTTATCCACAGTTTGAAACTGGATGTGAGGCTAAAATAATTGGAAAGCTTGTTTCCGAGCTTTCTAGTCTTTGCATCCACTTGGCTACTCGAGTCTTAGCTTGGCTACACTCTAATAAGTTCCCATCCCATCTCCTTTTTTTTCATAAAACAATACTGGACTTAGCTTTGTTCACTCCACAATCATTGAATCTGAATTTGGAAGTGACTGCACCCTTTAAAAGTAAAATCAAGATGGGAATTTATGATTTAACCAACCAATCTGCACA
LT_peak_167	Chr02	244938083	244938333	251	HD.02G0028330	6978	Wdr44	WD repeat-containing protein 44-like [Camellia sinensis]		GTCTAAACGTTTTGTTTTCTACGTCAGAGTGATGAGACAACCCAAAATTAGGACAGCCAGGTGTGGTCCTACGATGTCCCCATATGTATAAATATATATATATATATATATATATACATTGAATGAGAAAGCAACCCAAAGTCCCCACTTTTATGGCATTGTCCAGGTGAAGATGACAGCAGTATATGCCAAATGAGGCATATATTATAATTACCCTTTATTCCATGCTATATTCTTCATATGGTAAAAAT
LT_peak_168	Chr02	246437178	246437384	207	HD.02G0028580	49417	pol	polyprotein, partial [Ananas comosus]		ATAGAATGCCACAATGAGTCACTCTCTAAAGGAAATCTTCATAGCCACTTTCAAAGAAGAGCAAGATTTCTTGCTTCAATGCTCCCTAAGCCAATCCCCCTCCTTTTATCCTTGGATAACAAAACAATCTCCTATCTAACCAAGTGCATCTTTTAATCCTTATCCTTTCATTTCCATAAAAAATCCCTCATTAAACCCACAATGGAT
LT_peak_170	Chr02	272959956	272962426	2471	HD.02G0032860	7568	RPL5	ribosomal protein L5 [Camellia sinensis]		TGGACCGGTAAACATAAGTAGTGGCGTGCTTCACTTCCGCTTTCGGTCGGTAAACTGATTCGAGCCCAATTTACGGGGTTTTTGAAACTTAACGTTTAGTGAACTGAAAAAACCGAACTTACATAGTTGGTTGGAGCCAGGCGGAGAACTCTTTCTGTTTTCAGTGGTTTTGTTGTTTGTTTGCCCTTCTGCTTGGACTCTCTTCCCTTTCTTTATCTTAGATATTCTAAGGAATCCGCGGAAAGCGATGAGTGAGATGATGCTGCCCCGATTGCGTGGTCGGTCTTATTTGTCTGCCCCGATTGCGTGCCCTTGCCCTTATGTGTCTTCGTCTTCCTCGCTCGGTTTTAATCCCTCGGGTTCGAGTTACAAAGTAAAAGTAAGGGACTCAAGCCCATT…
LT_peak_172	Chr02	100666664	100666877	214	HD.02G0006180	-27787	--	B-box zinc finger protein 21-like [Camellia sinensis]		ACATCCACTCTCCTCGGCCCCTCACCTCCCCAATAAGTCTTCATGCAGAGAACCCATCTTTATCACCCATCCCCTCTCTCTCTGTCTCTCTTTCTCTCCTATCTTTATCCCCTTTCCTATCTCTTATTGTGGCTATGGTGATGACATGTCACCTCAGTTTTAAATTATTATGATGGTACCACTTAAGCAACACACAGATTTCCCTCAAAGCAAT
LT_peak_173	Chr02	103995003	103995268	266	HD.02G0006780	11236	BRIX1-1	ribosome biogenesis protein BRX1 homolog 1-like [Camellia sinensis]		GTCAATAGATAAGTAATTGAGCATCTCACCTCCCTTTGTCCCTATTATCAAATCAAAACAAATCCCTCTCTCTCTCTCCTCTCTTTCCCTTCACTCTCTCTCTCTCTATCTCTGTCTCTGGGAAAGCTTATCTGTGACAGAGCACAGTGAGTCAGTGTGTGTGTGATAGCACGTGAAACGTCCGGACAATATGACAGCTCATACCACCAACTACCTCCATCCGTATCACCACCATCACAGTACCCATGTGCACCCTGCCCCCCCTT
LT_peak_175	Chr02	124335673	124335973	301	HD.02G0011520	15158	B3GALT2	probable beta-1,3-galactosyltransferase 2 [Camellia sinensis]		AGAGTCTTAAGAGAAAGAAGTTAGTTTAAATTTATTTTCTATTGTTTTTTGAAGTGGATTATATGTAATATCTCTTATTTCATGTATATTTATCTCGCCAAGCTAGTCAGTGGTCTTACTCCAGATCAATTTCTAGAACTTAAAGTATATTTAAGACATTTTCCCCCTCTGACATGCTTTGTTTTATTTGTTTCTGTGCATGTTAATGATTATGTTCTTTGCACATAGCAGAAAGGAGGCAGGCAGAAGCTACTCGTATAAGAGAGAAGTATCCGGATAGAATACCAGTAAGATATTGTCA
LT_peak_176	Chr02	153596051	153596346	296	HD.02G0017370	12163	RHM1	trifunctional UDP-glucose 4,6-dehydratase/UDP-4-keto-6-deoxy-D-glucose 3,5-epimerase/UDP-4-keto-L-rhamnose-reductase RHM1-like [Camellia sinensis]		ATAATTTTAAATTTTTTCTAAGATAGGGAAAATAATATTTTAAGTTATTGAGTTTAAAAATTCAATAAACTAACTTATTAGTTTATGTGGAGAGGGGACGAAGTCGCAAAGTGTCGGTGATTAAGATTTAACCAAGGCTAGAGGAAGGCTAAGATTGAAATTTATAGCAATTCCAAGGGCAGAAAACAAAAAATAGAAGGGCCCAATCCTCCCTGCTTTTGGAAAGCGTTATCTCATAATAAAAACTAACATGAGGTAGGCCTCATTGGAGCTATTCAAACATGATGGGGAGATTG
LT_peak_177	Chr02	154553410	154553652	243	HD.02G0017710	-4189	JASON	protein JASON-like isoform X1 [Camellia sinensis]		CACAAAATAAATTTAAATAGGACTTGTTGATAATTATCTCTTTTAATTGATTGATTTCATGAAATTTGTTATGGGCTTTCAGGCTACTGCCCCAACCATCACATTCTGCACAAATCTACGGCCCACCCAATGGCCCCAAAATATATCTTGCAAGTCGCATTCCACAACGTGGGCCCTCCAGTGCCTCTTCGAAACTATCTTAAAAGGGTCCATCGGCCCAAGAAAGCCTTCCTCGTTAATGAC
LT_peak_179	Chr02	185316185	185316428	244	HD.02G0021920	-204058	--	DUF4283 domain-containing protein [Cephalotus follicularis]		ATGAGAAATGGCAAGTAAACAACATAATTACATATCTGTCATCATGCAAGAGGGTCCGAATAAGTGACTGAGTGTTCGAACCCTAATGTATGAGATATGTCTAGAAAACGCCATAATTACATATCTGCCATCATGCAACAGGATCTGAATACGTGTCCGCGTGTTTAAACCCCAATGCATGAGAAATGGCAAGTAAACACCATAATTACCACCAAGAGTGATTGGGGAGTCACTGCTATGGGGA
LT_peak_180	Chr02	189681266	189681528	263	HD.02G0022100	-104016	ARL2	ADP-ribosylation factor-like protein [Actinidia chinensis var. chinensis] [Actinidia chinensis]		TGGATTACGTCCCTTATTGAAAACTCAAGGAACACCTTTCGATATATGTATTTTATTAATGCGCTCAAGCATGCGAAGAAAGCGAGAAAAGCCCTATAAAGGAATCAATTCCCTTCCTTTAAAGAAAGAGATCCTCTTTTCCTAAGCACTCTTCTTAGGAAGTAGGAAGTGTCTGCCAGCCTAGTCCTTTGAGCTCGGACTCCAACAAGAGTTCCAGCATTAGACGCAGAGGTAGGAGTAGTCTGGGTATGAAGCCTTTCCTA
LT_peak_182	Chr02	213691160	213691405	246	HD.02G0024180	-316974	TY3B-G	Transposon Ty3-G Gag-Pol polyprotein [Vitis vinifera]		ATTCCCGGATCCCAGTCTAATATTTCGGGCCCCCAAAGACACCCGAACAACAAAACTCAAGGAAAAAGGTCACGGATGCCTCCTCAACCCACACTACTCATTGGGCCTATGAGACAAGAACAACAATAGCCACGAACATCACCAAGTGCTTAACATTCGAACACGGATAAAAAGAAAACAACCTTCACAACCGAACTCTTAGTCCACTCTCGCAAAGAAGAGAACCTAACACACAATACGGTTCGA
LT_peak_185	Chr03	6569276	6569639	364	HD.03G0000310	-693047	GAPC2	glyceraldehyde-3-phosphate dehydrogenase GAPC2, cytosolic [Camellia sinensis]		GCCATACTTGGTTTTAATCGAAATAGTTTCTAGAAGAAGCTCTTCTCATTTTCCTGTTGATGCTGTAGGAATTCTCTCTGGAACAACCCTTCGCTAGGATAAAGAGACTGATTGACTGTGATGAGGTAGCTTAGATTCAGATTCAAAGATAGAAATCTCTTTGTGGCAACTGAAGTGCCATCGATTTAGCTGTTGATGGCGTAAACGCTCTTGATCTTTATTTATTATTTAATCGCATTTTCAAAGCATCAGTCCAAGAGAGGCAAGGTGTAGCTCAGATTTTTGCGCTCTCTTTCGGAAGAATGAATAGCCCTTACAGTTCAGACTCTACTTGTGTTGGTTCTGATTTTAATTTCACAAGTGC
LT_peak_186	Chr03	6655468	6656244	777	HD.03G0000310	-606849	GAPC2	glyceraldehyde-3-phosphate dehydrogenase GAPC2, cytosolic [Camellia sinensis]		AAGCTTGCTTCAAATCTTCTTCCCTATGAGTTCTAGTCTCAATAAAAATATGAATATACCACTTTTGGGATAAAGACTAATCTGTTATCTTTTAAGCAACTCTCACATTTAGATTGGGTTCAGGTCATCAACCAGTCATCGCCTGAATGAAAAGGTAGGTCAAGTCACCCATTCCTCAATTGTATCATTCTTCGATATCTTATCCAAACGGGAGCAGCGAAGCATAGAATGTATTAGATCCAAGCAAGAGTAGCAGAGCACTGTAGAGAGGCAAATCCAGAAGTTGATTTTCTATCACAAGCATCTCTGGCGAAATTAGTATCACAGTACCCACCAGTAGAAAGGAGTTTTCTCGGAGACAAGACTAAAGGTATATGTTTTTGCTCATCCTAGTCCACT…
LT_peak_187	Chr03	6718197	6718570	374	HD.03G0000310	-544109	GAPC2	glyceraldehyde-3-phosphate dehydrogenase GAPC2, cytosolic [Camellia sinensis]		CGAAGAACTTTTAAAGGATATTATAAGAGGGATCTTTCTTTTGCTGCTGATCTCACATCGAGAGCCGGTCCTTAGTTTGATCCTAGCTCAGAAGGAATGGTAGCTATATGCTTAACACCTTTCTTTTGACTTTTAGTTAGCCTATTCAAGAGTAGGCTCGTCTCCCTTTCTTTCCATTGAATCACTGACAAAACCCTACCTTTCAATTCAACTTAAAGAAAGAACTTTGACTTTTAGAACAATCAATTGAAGGGCTAAGGCCAATGTTAGGGCCTGATCATAATCCCTATTCAAATTCCTTGCTTGACTGACCTTCCCTTTGGTCAGCCCTCTTGGTCCAGTCACTGCGGTTCTTGCTTGATCCGGGACAGAAA
LT_peak_188	Chr03	6726921	6727727	807	HD.03G0000310	-535122	GAPC2	glyceraldehyde-3-phosphate dehydrogenase GAPC2, cytosolic [Camellia sinensis]		AAACAAGCCCAAAAGATGGGGATTTTAAAATGCTCAAGTCAAGATTCAGTAGTTCGTATAGTTCGAATCAATGCTCTAGTCAAGTCAAGAGTGAGTTACTTACCGCAGTGAGTTTTCCTGCTTCCTCTTCCCTTTAGTCGAGTGAGTCTGTTCCCTAAAAGTTTTATTGAAGTGGGAAGTACTAGAAGTACTATCGGTCAAAGAAATGATTATAATAAGCAGTCTTTAGGCCCTGGAATTAAGCATTATTCAAAGAGAGTGGACAAGGCGTACATTCCATCCCTCGTATGGAAAAGGACAGATTTCGCTCCGTTGAAGTGAAAAGACAGGTAACTCAGTTGAAGAAATGCAATGGGCGATATCTCAGCCTCTTCTATTATCTTTGCGGCACTCTTTCTT…
LT_peak_189	Chr03	6729407	6730641	1235	HD.03G0000310	-532758	GAPC2	glyceraldehyde-3-phosphate dehydrogenase GAPC2, cytosolic [Camellia sinensis]		GAAAGAGGAAATGATTCAAATTCAAGAAAAAAAGAGTAGAATTGGAAGTCAAGTAAGAAGGAAGGAGGCTAGTCGTCGAAAATGCCCCGCGCGTTGGTTCATTTGTTGTTGGGGCTAAAAATGCACCTTGCTCATTCCTAGGAACTCAGTAACGTAGCCAGCCAGGTCAGCGGGGAATGAGAAAGATAGATCTAGAAGGACTGTATTAGAAGGGGCCTTCGCAATTAAGCACCCAGGTGGGAACACATTAATATATAGTTATAGCTAAACGTGGGTGCGATCACCATTCCCCACTAATAGAAGTAGGAGAGAAGGCTTGGGGTCATGGGTTTGAAGGCAGTTTAGGACCAACGAGTGAAGTCGTTAAACGTAACAAGTCTAGGGACTGGTGTATGCGAT…
LT_peak_190	Chr03	7003241	7003520	280	HD.03G0000310	-259117	GAPC2	glyceraldehyde-3-phosphate dehydrogenase GAPC2, cytosolic [Camellia sinensis]		AATCCATGTTGTTGTTATATTAGAAACCATAGTTGCATCTATGGGGGCATATAGGTGAACTCCCAAGTGTGGGAAATCCCTCTTGGTTAAGCGTCTGCTTAGGTGCTTCTTTCGAATGAAGCTTTTGAAGTGTCTTCGTCTCGCCCACTTAAATAGGAAGAAAGAGGTTTCAGAACCTTGAAAAGACTGTTGACAACTCTAACCGCAGAATTATACTGAACATCTATCATTCTTAGACCTGAAAAGATCGTTGCAATGTGCACTTGAAAAGATCGTTGCA
LT_peak_191	Chr03	11996030	11997319	1290	HD.03G0001690	10095	--	L10-interacting MYB domain-containing protein-like [Camellia sinensis]		AATAGGAAGCCTTCTCGCACTAAACTATACCAGACTTCTCAGACGAGACGAGTAAAGCGAAAAGTCAAGTAAAGTGATGACAAAAAAGCCTTCTCTGATCTGTGCCCACCCGGATCTAGCCTGATCTAGTTTGGATAGCTTGAAGATCTCTTCCTTTCTTCAAAGGGAACAAGGATTGTAATTAGGCACCAAATCTTTCTATCCTAAGATCTAAGATTGTACGCAGTTAAGTTAGTTCCTAGCCTAGCATTTACCAGTCCTCTCCTATTCATATTAGCTAGCTTGCTAGAGGGTTTTGGAATCAATCCAATCATCCATCATATTCTCCTTTCTCGACTTAACGTAAGGTAGGGAGTATGCCAAAGAACCTGATAAAGTAAAGAAAAGTTTGGCGAGGGC…
LT_peak_193	Chr03	15047653	15047925	273	HD.03G0002650	-19765	ABCC5	ABC transporter [Macleaya cordata]		AGGTGATGATCAAAGGATCTGGGACGTGCTTCAGGATCCAAGAGTATTTGCAAAACCTACTTCTCCACAAAAGGCATGACAAAGTGCTTCCCGTTCCCTAGTGCTCCTCCAAGTGACTGACCATCACTTTAGACTTGTGAGCTTGCAGGGCTCATAGGATGGGATCGAAGAGGAAAGCTTTTCTCTTCATTTCATTGATGGGTTGGAGAAATGTTCACGACCTAAGTCAGTGAAATCAAACAAACGGGTAATAGGATGCAAAAAGAACCCAAA
LT_peak_194	Chr03	15228451	15228656	206	HD.03G0002680	-2212	TOP1B	DNA topoisomerase 1-like [Camellia sinensis]		AGTAATTCTCTGATTTTTTATTTTTATTTTTATTATAATTTTTGGCGAAAGTCTCTGCACACCAGGTTCTATACCAAAATGTGGAGAGACCCTAAATTTATAGTAATAATAAGTAGTAATACATGTTTCACTTTATATATGTATAAAATCAGTTTTATAAAATGTATAGAATTATGTGAAAAATGTATAAAATGTATTGACTTATA
LT_peak_195	Chr03	19975343	19975759	417	HD.03G0004210	-19719	UTR3	UDP-galactose/UDP-glucose transporter 3 isoform X1 [Camellia sinensis]		GATTGTACCATTTCAAAAAAATAAAATAAAAGTGAGATAATAAAAAAAGTTCACTTCCACCAATATTTTTTAAAATACTTTTTATAAACTATATATATATATATATATTTCACATTATTTTCTTATCATTTCTCGTCAAAAGTCTCTCCATCCAAACATTCAAACACGTGATATGATATAGCAAATCTCAGTGAGAATAGAGGGTGAGCCTCCTAGTTAGGCCCACCAGTAAAAACCAAACAAGATATATACGTCAAAAGTCCAACGTTTCAAGACTTTAAAAACCATTAGACTTGTTAAAATTTCTCAACATATGCTAACCACTTTCACACTAGATCTTTAGCAAACAAAGGAATAGAAGTCTCCGAGAGCCCTTCATATAGAAGATTGGGTTTTAGA…
LT_peak_196	Chr03	31721073	31721424	352	HD.03G0006790	13914	ICMEL1	probable isoprenylcysteine alpha-carbonyl methylesterase ICMEL1 isoform X1 [Camellia sinensis]		GTCACAGGGTGCTGTATGCTGGGTTGTGAACAAAATATGGGTTTCAATAGTGGAAAATATATTGATTTTCAATTTAATTTTAATGGCAAATAGACAACAGTTCTTTAACATTTTGGCAGAAGTTACAAATGATATGCAATTCCCCACATTTTTCTGGCATTTGCTACTTGTGTGATTACACAAGTAATTCCCGTGTTTCTTCTTAGCTAATCAACTCGCACAATTCAGTTGTGCTTTAGTATCGTGGTCTATATTTTTCTGTTTCTGACATAGTGCCCATGTGCTCGAGAATACAGAAGTGATGATGAACTTATTTCTTCCTCCTTTTGGTGAATCAAAGCCTTGTATCAGG
LT_peak_197	Chr03	55177590	55177930	341	HD.03G0011560	-30748	GC1	golgin candidate 1 isoform X2 [Camellia sinensis]		ATTGGCTTAGTAAAACTGTCCCCAAAAACAAAATCAAAAAATAAAAATAAAAATAAAAATCAGAGTTAGTGACATATCCCTTTGTGGCTTACAGCTTGTAGGGAATCTTGGTTTAAGTTTAGGGTTAGCAATCATCTTCTTGTTAGACTGTCATGGACCCTTCATTTTTATTTTTATTTTTAATTTTTAAATAAGACATATGATATATGTATATATATGTAAAAATTATATTTTGGATTATTATAGTACATGGTTTACATAGCAGGCATTATCAATGGTTTTAAGTCTTGTCTCTGGAAGAGGTCCCTCGCCAAGTGGCTCGATTTGGTTCCATGTGCTCT
LT_peak_199	Chr03	93215369	93215619	251	HD.03G0018910	-3084	--	uncharacterized protein LOC114284437 [Camellia sinensis]		CCAAGACTTATGATGGAAAACATTTATTCTGGAAAAACTAATAATAGGACTTGATCCAACACATGAGTCTACTCAACAGAGGTGTCCCGTATGTAGTCTTATAAGTCAACCTTGGACTTCGTCTGCTCCCACTTGGAAATATCGTCTGCTATGGCTTAATCCAATAACTAACCTTAAAAGTTTGCTCATTTGGGTTTCATCACAAAAGGTGCCACCTTAATGGAGGTGTCCAGTATTGTCTTATAAGTCCA
LT_peak_205	Chr03	124112741	124113013	273	HD.03G0023290	67732	Elavl1	nucleolin [Camellia sinensis]		CAAGCCAAGATACATGTCGTAAGCATATAGCTCGCGGCTTGAAGCTTGAAGACAAATGGCCATCTAGTGTGATTCACTCATTAGATAGTTTCCAGCTAGAAGAGAAATCACTTGAAGAGGACCAAGTCCAGAAGAAAGATTCACATAGGACACGAGCGATTGAGACAGCAGATAGAAGAGAATCCTGGAAATGTAGTGGCGATGACTTCAATCAACAGAAAACAGTCTTTCTTTGGAATTAGACTTTGACTTCTAAAGTCAAACCACTTATCT
LT_peak_207	Chr03	132759298	132759556	259	HD.03G0024300	11857	--	Homeobox protein like [Actinidia chinensis var. chinensis] [Actinidia chinensis]		AACAATAAGATTTAAAGTCGGACATAATAAAATTATTTATTGGGGTGTCATTTTCTCTATTGTGGCAAGGCAACAATCATTTTCAATGGTTTGGAGGTTATTTTACACTCCATACAGTTGTATTCACCAACCAACTTGGACGGTGATTAGGTGTCGAATAGTCATTTTCAACATCAAAATAATTTTTTTTTAAAAAACAGAAAACAACCAACAATTTTCTCCTTGGTCCACAAACCATTATCTCCAATGAAGGAAATTG
LT_peak_208	Chr03	133479364	133479636	273	HD.03G0024390	185760	PCMP-E45	pentatricopeptide repeat-containing protein At1g08070, chloroplastic-like [Camellia sinensis]		TCAATAGAGTGGTCGGTCATTGAAAAAAGAAAGCCTATAGCCTTAGAAGGTGCCAAGGGGAAGGGGGTCAATTACAGGTATTCTCGGCTGCTGCTTCTTCAATCGTTGGTCCGGGTGTTAACTTATATATTCATTGGCTAATGGAGTTATATTCTCCAAAGAGCGGTAGTCTTCTTACGCGGTTGAATCCATTTAATATCACTCGGAAAGCTCCGAACTTGCATACGATAAGGAGGAGACAGTAGGATTAGACGAATAGTGGTTGGGTTGTAG
LT_peak_210	Chr03	153133905	153134129	225	HD.03G0026400	-117439	--	phosphoinositide phospholipase C 2-like [Camellia sinensis]		AACTAATCTAGCTTAGCCTCCAAGAAAGAGAATTTACTGAGTAATTGTAGCTTAACCATATTGTTTAACTCATCTCATGTTTTCCAAATCACTTAAGTGTTCAAAATTCGCAAGTCCAAAAGGATGAGTTTGAATACACTTTAATTTCCCTCTTATTTCCCTTTCTTTTCTCCAAATTTCTATCCTACCACTCCATATGAAAGTTTTTCTCTCACTCTGTCCGTC
LT_peak_211	Chr03	183821187	183821409	223	HD.03G0030290	-10544	trappc4	trafficking protein particle complex subunit 4-like isoform X1 [Camellia sinensis]		CTACTAGGGGGCGGAATGGGGTCGTGACACATAATCAAGTTAACCCTTCGGTAGTTGTCCACTACCGAAAACAGCGACTCCAATCGTATCAAATGATATAGAGGAAGGAGTGGGCAACCCGTGAGGGGTTTTATCCATAGTCTTAGCTACTCAATCTACCATTCTACGGTGACTAGGTGAATTGCTTTGCTCTCTAGTTCGAGAGATAACCTTAGGTTGTTGT
LT_peak_213	Chr03	13535150	13535437	288	HD.03G0002290	-29138	--	Beta-1,4-mannosyl-glycoprotein like [Actinidia chinensis var. chinensis] [Actinidia chinensis]		TTAATTCGTATAATTTAGAGGCCTCCAAATCAATGCAATAAACCATCTAACTAAAGTGTATGTTTCGAAAATGGAATTTTGTATACTAACAAGCTCATATGGAATTTCTATGCATTTCGAGATTAATGGTAATTTGTGTAAAAAGGCAACAAATAAAAAATAATATGTGTTTGTATAAGCGGCCTTTATAGTGAGGCCTGGGTCCATTAATGATCTTTCATTTCATCTATGGGCTTGATTCGCAGGCTGGATTCAACAGATGTTCCGTTTGAGGCCCAAGGGGTGTAA
LT_peak_215	Chr03	89704760	89705183	424	HD.03G0018270	-53978	CRK3	CDPK-related kinase 3-like isoform X2 [Camellia sinensis]		TCAGCATTGGGCCTATCAGTCTGTTGGTTGTCTAAATCTCTTGCACAAAAAATAGTTGGGCTGGTCGTGCCATCAAGAAGGCTCCTATAGATGATAATATATATCGTGGGTTGGGCCAGGTAGACCTGATCTCAGATTGAACTTAACTATTTGGGCTTCAGGTTTGAGCCCAATTAATTAAGTCTGCCAAATCTTGACATCTTTTACTCTTCCCTCCCCAAAACATTGGGCCAACTTGAGCATAACAGAAATGGTTTTACTTCTAAATTTGGGAGATCTGGGTTCATGCTTATGGAGGACTTGAAACGCTGTTGTGTTAACTTACTGACTCCGGACAATTGGCTTAGTGGTCATGAAGAAGATATTAAGTGTTAAAATAAGTGAGGTTTAGCTTCGAGT…
LT_peak_216	Chr03	93963260	93963515	256	HD.03G0019050	-23662	At4g01130	GDSL esterase/lipase At4g01130-like [Camellia sinensis]		ATTATAAAATATTATTATATTTTCTCAATTATGAAGGGAGGCAATTGTAATTTATGGGAAATAAAAAAAAAACCTAGGATAGGAGAGGGTGCTATGTGGTGGGCTCACATTTTGCGCCCGTTTAGAAAGTTACACTGGGGTGGGTGGGTGGGTGGGTGGGGGTTAAAATATTTATAAAAAAAAATAAAATAGGTCTTTTAGTTTAATAAAGTAAAATATTATATTTAAATTATATTTTTTAATTTTTTATACAAAT
LT_peak_217	Chr03	117325081	117325589	509	HD.03G0022390	-15917	--	methylcrotonoyl-CoA carboxylase subunit alpha, mitochondrial [Camellia sinensis]		AGTCTCTATAAAAGGAATAATTTAAATCATTGAAACGATCACACTACATACTTCGAATTTATATCTAAAATTTTATTCAAAATTATAAATATATGATTCATATTTAATCTATATATAGACCCACAATATATCATTTAAATTTAAACCCTATATTTATCTTCTGAGTCAATTCCCTGATATCCTATTATGGGTACTTACACTTTTCCAAATCTTAAACACAGATTTCACCTATTTTGAATTTTGCACTCACCCGATGAGCTATTCACAATCTCTCTCTCTCTCTCTCTCTCTCTCTCTCTCTTTTCAAAAGGCGAAATTATTTATTTATAAGAAAAAGTTGGCTACACAACGTGGGGTTGCCATCCCACGTTTGTCAAAAAATAACATAGAAAAAACAAA…
LT_peak_219	Chr03	163995389	163995755	367	HD.03G0027590	-5318	--	Proline-rich receptor-like protein kinase [Actinidia chinensis var. chinensis] [Actinidia chinensis]		GAAATCGAGCGCCGTATAGTCCAATAGCACTATCCAATTCAATTTCGGATTGTAGAGAAACTGTGGCGTTCGAATATCCATCCAGCCAATAATCGCGGGACAACAACATTTTGAGTTTGGCGCCTTGTAAGCAAACAGTCAGTAGCGTGGGACCCACTCTCATTGTTGACGTGGAATGCGTACGACCAGCCACCACAATCTCAAGTCAAGTGGGACCTGCTGGGTGGACGCGTGTTTGTAAGATAAGCATTTTATATACTTCAGTGTATTATTAAAAAAATATATATGAATCTTAAATAATTTATTAAAAAAAATATATATGAATCTTAAATAATTTATTAAATTTTTTATATAAATGTAAGATTTA
LT_peak_220	Chr03	191823198	191823398	201	HD.03G0031650	50837	GIP	Retrovirus-related Pol polyprotein from transposon TNT 1-94 [Apostasia shenzhenica]		ATCTAATTTTGATTGGATTGACAATGAGTAGCCCATTTAAGCCCATTTGTTTAATTCGGTGGATTAATATGAGTTTTAAATGAGTATGATTGAGAGGGTTCATGGATTTGGGTTGGGTTTGCCACCTCTACCCAAGACAACCCTTTGAGGTTAATAAGTTATCACCGTAAATAAATTACGCAAGATTTTCTATTTCTAAAT
LT_peak_223	Chr04	18930478	18930755	278	HD.04G0002670	12695	--	F-box protein At5g07610-like [Camellia sinensis]		GGTTTGGGTCGTGACAAGCAGGCCTTCGAAAAAGTTTCCAAACCATTGAGAAGTTTACAAAATCAAGCATGCAGCAGAGGTAGCATTGAGAAGTTCAAGGCGTGGCGAAAGGGTTATCCCAGAAAGAGGCAGTGGAATATGAAGACACATTAGCTTTAGTCGCCGGGTACACTTCCATTAGAGCGTTGACGATTGAGAAATTGAGGTTCGGCCGCTAAGCCAGAGGTGATAATCTTGAGAGGTTGAGACTGTCAGCGTGAAATACGAAGATCGAAGTG
LT_peak_224	Chr04	71596882	71597104	223	HD.04G0009360	-64919	--	Retrovirus-related Pol polyprotein from transposon TNT 1-94 [Vitis vinifera]		GCATCTGCTCTCGTAGAATTGTACACTTCTTCTGTGCCGGCGGCTAAAGTGACAGCCAGTTCACGCGCGTCCTTTGTGGTCCCCTTCCGTGGGCGTGAGAGTGGTCCCCATCGCTCTTTCTTCGCCAACCTACGTGGACCCTACTGAGTAGATACCAGTCATCGCATCGCGTGTCTTGAGTCCTTGACGTACGTGTTGGTCCCCCACCTAGTCTCTGTATTCC
LT_peak_225	Chr04	81379112	81379394	283	HD.04G0009990	-47418	CYP71A8	cytochrome P450 71A8-like [Camellia sinensis]		ATAGCAATTCTTTTATGTAGAAGCAAACCCAAAAGCTCTTTCGAAAGCAGAAGCAGTAGGAATTGGGTAACTTCAATGAAATGCCTCTTGATTGCTGCTTCTACTTCAGAACTAGATGCTTCTTCCCCGCCCCTTTCTTCCGTGGATTCCCTGGCTCCGGTTTCGGCTTATTCTATTTTGGTTGTTGGGTAGGGGCAACTTCAACAACCAGTTACTCGGTGCTCATCTTGGTTATAAGATGCATAGATAAATCAGATGTACAAGCCCTCTTGCTTGCCTAATG
LT_peak_226	Chr04	82156064	82156570	507	HD.04G0010130	-149648	ATL16	RING-H2 finger protein ATL7-like [Camellia sinensis]		GACGTTCACAGGTGTTCACATGTTAGGATATCCTGTACTCGCGCACCCGGATCTCAAGAGATACTCAACTCAATGAGCACTTTGGGGGTTGGATCTTTCAAGTCGATCTCTCTGGCAGAAAGAAGAGCGTAATACTACTATTTTCTATAAGGGCAGGGCGTACAAAAGACAAACAGGTTGCGTCTACCCATTTATGAATCCATGGCAACCAAAAAGGGTTGCTCCAAGCGAAGAAATAAATAAGAAAGTACCTTGCTCGGATCGTACGCTTGACCAAGAGACAGTCAACTGGTTTCCCCATCTTGAACTTGCTATATTGACTGAAGGCCTAGTCAGCTAGTTTGCTTTAAGAAAAAGAGATTGCTACTCTCCGTCACGAGCTGGACTTGAACCAACACT…
LT_peak_227	Chr04	86702366	86702900	535	HD.04G0010500	55705	At5g24760	alcohol dehydrogenase-like 6 [Camellia sinensis]		GAATTAGAATTTGATGTTGGAGATCATGTGTTCTTGAAGGTCACCCCAATGAAAGGCCAATCTTGTTTTGGGAAAAGAGGTAAATTGGCGCCCTGTTATATTGGACCTTTCCAAATCTTATAGAAAATTGGACCAGTGGCTTATCGCCTAGCCTTACTGCTGGGAATCGAACAAATTCACAATGCATTCCATATTTCTGTGATAAGAGATTATGTCCGGGATCCTTTCCATGCCATTGACTGCCATTGGTTAGCTATTGACAAAAATTTGGAGTATGAAGAGCAACCGATCCAAATTGTTAACCGCCAAGTCAAGCAACGGAGGAACAAACTCATACCGTTATTAAAAGTGGAATGAAAAGATCACTATGGGCAACAAGCCACATGGGAAAGAGACGAT…
LT_peak_228	Chr04	106193811	106195981	2171	HD.04G0012460	-6679	--	orf123 [Solanum commersonii]		ATTCGAACCCTGTCGATGAAAGGGAAGATGCCCGAGAACCTCGATTGGGTATGGTTTATTTTCCTCAATTGTTGAAACTTGGAATTGTAGTTCAATTGGTCAGAGCACCGCTAGATCAGTTTTGTTTATATGATTAGGTAGTTCGGAAAACCATTTCAAGAAAGGTAGATCCTAGTAGGCCCCAACGCCAGCGGGAGTTTTTAACTCAAGTGAATCACAAAATCAAGAGCAAAGGGTAGAATCTATAGATTGTTTCATCGCTTAGATGGAAAAGCGTCTTGCCAAGAAGAGGATACAGATTGGCTGCCTTCGAGGTACGAGTGGGAAAAGGTGAAACCAACTCCTTACTAAGAGGGAGGTGCTAAGACCAGGTGACTTCAAGTGTCAAGAACTATTGGG…
LT_peak_229	Chr04	106215666	106216443	778	HD.04G0012470	11765	--	orf127b [Batis maritima]		TCTACTTGTTCAGCCGCATACCAAAATATGGTGTGATAAAGAGAAGAGAGGCCATGACGAATAGTATCAAAGTGGTTGACCTGCCGCAAACGATACCTGAGAATTCCTCCCTTTGACAAAAGGAACCTCAAATATGTTGCAAGCTAAGGCTGAATTGACTACAGCCGAGGCAAACGACCTGTCAAACAAACAAATAGCACATCACTTCGAACAGAAAGACTAAAGGCCACCTATCGGTTGCCGACTTTAGATCGAAGGAATATCCTACTCGTTCGCCACTACACTAAGTCGATCAAGGGGTTTAGTTTGATTGAAGGTTACTTTGTTTCATTTGTCGTATAATTTTAGCTTTAAAATCACGAATATGCTCGGCAAAAGCATCAGCATCATCGCAGACGC…
LT_peak_230	Chr04	106216703	106219073	2371	HD.04G0012470	13526	--	orf127b [Batis maritima]		ACCATTACATTGAACCATTTCATTGGAAAGATGAAAGAAAGAAGCGACGAAAGTGGAGCATGAGGATTGATTGGATTAAGCTTCCTATTTGGGGTTGGCGTTCAGTCTCTTTCTGGAGATTGTTCTGAGAATGAAAAGAAGAAAGAAATGCTGCGAGGCATGGTTTGCTTACCCTACGAGGAAGGCCTGTTATGCTTAGGTCGAAAGCGCGGATAGACGGTATAAGCCAAAGAAAGCCTCTTTACCTTCTACCTTCTGCACTTAAGAGTCCCTTCTTTTGACTTAACCGAAAGCGGATCGGTAGAGAGAGATAAATTCACTACTATGTTCCATCGCTTTCTCCTTAAGAGCAATCGGCTCCTGGCGCAAACTGAGATCTTGGAGGTAAGGCCCTTCCTA…
LT_peak_231	Chr04	106224552	106228193	3642	HD.04G0012470	21707	--	orf127b [Batis maritima]		CTCGTTTAAAGGCTTAAGAGAGGCCGATAATAATCAAGTTGTCACTCTAGTTTATCTCCGTCACTCCTGGATCGATAGACCAAGGTTTGGGGGACTAAATGAGTTCAATCAAAGAGCGAAGGGGACTAATGAGACTAGCTAACCAACTGAGATAGAAGAACTTGGTAGATATAGGCTCGAGAAAGCCTTAAAACAGAAAGGTTTTGGAAGAGACAGCTCCATTCGGAGGACTGGTTAAGGTGTCAAGTCACAGGTCAAAGTCAGTAGGAATGGACCAACCCAAGCAAAGGTCAGGGAGTCGTCCCCAAGTTGAAAGATTCGTCGCACCTACGTCGAAAAGGTGCAATTCAAAACGTTTAAAAGGTCTGGAAGCTTTTTCTGCTCAGTCTCCATTTTTGT…
LT_peak_232	Chr04	106229755	106230051	297	HD.04G0012470	25458	--	orf127b [Batis maritima]		AGCGTAGATCGGTTGGTTTATCCTCGGCGATAAGCCTACCTTTGAAAGGAGCCAGGAAAGCAAGCCTTTAAGCCAGAAGTGCCGCTGTGCCAGTGGAAATCTACCAGTACCCGTTGAAGTTAGATCCGCTTCAGCATCATCAACAGACGGAGAAGAAATGGACAAAATGTTATTTGCGGACTCGCCTCAGGATGGAGAGGAAGCTACTGTGGAAGAAGGCAGTTGTTGAGCAAGTGACATTGGTTGAAGTTCAATATGAATATGCATCATCAACTGGAGAAGATGAAGATTCCGCTG
LT_peak_233	Chr04	106231648	106232072	425	HD.04G0012470	27444	--	orf127b [Batis maritima]		GAGTAATAGGGCGTAGCTTCCCAGGTTTTTGGGGGTTTGGAATAAATGATCTATCTATACATGAAAAGGATAAAATCTAAAGGAATAATCCCTTAATGCCTTATCAATGGAAAGGTCTTCGAAACTATGAATCACGCTCCTCGCCCTATCTTACTAATAATAAAAAAGAGGATATGCTACTCATTGGTATTCCGGGCCTCTAAAAGGCACACAACCTAAGATGCTTCCCAGGGCGCTACTAACCACTAAGTACTGAGGACTCTACTACAGATGCTTATGGTGCGGGTGAGTATACCTGATACTGTGCCCTAGTTATCCATCTCACTCAACCATCTGTTACTGGATCAACCGAATCCACTACTGCTCCAGCTACCCCTGCTCTAGCCACTTCCCATCCCT…
LT_peak_234	Chr04	106232176	106234093	1918	HD.04G0012490	26414	AtMg00030	RecName: Full=Uncharacterized mitochondrial protein AtMg00030; AltName: Full=ORF107a [Arabidopsis thaliana]		GAAGGCAAGGGAAAGTATATGAGGGGATACTTTTTAGCAGAGGAAGAAAGAAATGAAGAGGAAGTAGCTGTAATCTACCCTAGCTCGACTCCTCCCTCTATCCCAATCTGCCTTCCTCTCAATCTCAAATTGAAAGAGTTCCGTGCGAAGGGATACTAGGTCTACTGAATCTGGGACCGGGGGATCCATATACGGAGCAGTAATTGAAACACGTGCACCCGGAACATGAATAGGCCCCTGCAACTAGATCTGGATCTATACCCGTAGAGCACCTGCGAAATGCGTTGTTCGACCTGCAACTACGGCTCTGTGACGGGGCGGGAGCAGCCGGGACTGAGAGCTGGGTGGCTGCTTTTAGTTTCCACTTCTTTATATCCTGCTTGTTAGCATCGCTTAGTT…
LT_peak_235	Chr04	106234408	106234769	362	HD.04G0012490	25301	AtMg00030	RecName: Full=Uncharacterized mitochondrial protein AtMg00030; AltName: Full=ORF107a [Arabidopsis thaliana]		TCCCGCTTTTGGAACATTAACAAATAGCGCGAATCTAGAAGCGGCGGAAGCTGGAAGACCAGGCAAGGCAGGAAGCTTTTGGCCATATTCCTAGGGTCTTGCTTGGGGACGGACACCATTGGTTAGAAGATGTTCGAAACCAGGGGTTCCGGATACCTTATCCATCGCACCGTCGAAGTCAACTCTTTGGTGAAAATCCTGACATTGAGGTAGCCCCGCCAGTTGCTATTCTGAGTCTCTGCTCTTTCCCTATCAGATGCTGCATCTTCCCTATCTGGATTGGGTCTTCCCCTTTGGACGGAGGAATCCAAGTGCCCGACAGGTTGATCTCTTATTAAAAGGTAGGCCATATAAGCGCTAGG
LT_peak_236	Chr04	106235457	106235992	536	HD.04G0012490	24314	AtMg00030	RecName: Full=Uncharacterized mitochondrial protein AtMg00030; AltName: Full=ORF107a [Arabidopsis thaliana]		TCTTTCTCAGCTGGAAGTCTTTAACCGGCCCCCCAATTCAAGCTGTCAATCCCAGCAATCAAGCAATCGAATAAAGCCGGTCGACACCTAACTCTCTCCTTCGGAAGGCAATCCCAGCAGTAAAGCAGTAAGTGAATCCATCTATTAAACCACCGACTTAAGAAAGCGGAACCAAGCCAACGCCAGCTATTGGTCAATATGGAGATTGATTCTAAGCCAGCAATCCTGTCTAAGCGAGTGAGTCATATAAGTCTTACCAATCGAATCAAAGCAATTGAGCCAATCGGAGCCGGCACTTTGGAGCTAAAGCCTATCGATCCCGTTCCTCAATCTCTCGTTCAATCGGAGCTTCTCGTGGCTGCCTCTCAATCTCACTCCCTTCTCTGAATCGTTCGTAAC…
LT_peak_237	Chr04	106238307	106238994	688	HD.04G0012490	21202	AtMg00030	RecName: Full=Uncharacterized mitochondrial protein AtMg00030; AltName: Full=ORF107a [Arabidopsis thaliana]		GCAGCGGCCTTGAGGATGCCGATGCTGTGCCTCCACTGATTGACTTTGGCATGGAGTTCCTGTACTAAAGACTGTTGTTGGACTGCTATTGTGAGCAGTGAGTGTTAGTAAGGAGGGAATTGGAATGTGAAGGACTCGCTATGAACTTCTTTCCCTCGTCATAGATAGGTAAAGTCCTTCCTCTCCTAAGGTCAGGTTTAGATAGGGTTATCTCAATTCAATCTTTGATCTGTCCTTGGGGCCAATGAGGCTAAAGAGTTAGAAAGATTATCTTCAGCATCCTTATCATTGGTGCTTCGAGAGCTTGCTATTACTCACAGACGGGTTCGCCTCTGGCCTCTGGGCACGTCGGCAATTTCCTCCGCATGGGTTTTACCATTCATATTTAAGTAAGACGGG…
LT_peak_238	Chr04	106239259	106240761	1503	HD.04G0012490	20259	AtMg00030	RecName: Full=Uncharacterized mitochondrial protein AtMg00030; AltName: Full=ORF107a [Arabidopsis thaliana]		AAACAACCTCAACATACTAATTAGAGGGTAAAGTAGTAGCTAATCACTAATCAAATAATAGGGAGGAGGAAATAACGGGAAATAATCATAATGGTAAACCAGAGTCACCGGTTGGAGTAAGAATTTTGTGTCGAAACGAAAGTCTCATCTGAGAATTCCAGTCTATGATGGGTGGAATAAGCCTCTGGATGATGGTTTTTTTATCTTCAAACCCATCTCTTGCATGGGTTGATTCACTGTAATGGGTTTGGTCATCTACTCTGTATTAATGAAATTGAAGGAGGGTAACGGTATCTCTGCGGCAGAGAAAGAATGGATCTTTGGGATAAAATCTGCACAAATCTCCGGACCCGGTAATGAAAATACCTAAATTACTCATTTTTGTAAGATTTTTCAACA…
LT_peak_239	Chr04	106244302	106244726	425	HD.04G0012490	15254	AtMg00030	RecName: Full=Uncharacterized mitochondrial protein AtMg00030; AltName: Full=ORF107a [Arabidopsis thaliana]		ACAACCATTATTACTTACGATAGAGTGCCCCAGTTCCCGGAGATTCGTTAGAAGAGGAGGTGTGACCGAGATTCAATAGAAGAAGAGGTTGTGCTAATGAGATGGGACGAGAGTGGCAATGCGTCGTGTGATGCTTCGGCTGTAAGCCTTGTCGGAGCCCTAAGAGTGGAAATTCTGGCTTTATTGTTGTACGATGATCTCAAAATCATCCCTTGAAAGCCTAATAGGGGACTTGCCCCTTCTATAATCTTTTCCTGGATAGCTGGATAGAGAGTACGTCTGCGTGTCTATTGGTCTTGCTAGATGAGGCATACTTGGCCCCTCAACCATTGCCACTTTCTTTATTTGTTGTGTTGTGGAAGGGTAAGAAGCCGAAGGAAAATGACACTAGCTAACCAA…
LT_peak_240	Chr04	106245626	106246080	455	HD.04G0012490	14049	AtMg00030	RecName: Full=Uncharacterized mitochondrial protein AtMg00030; AltName: Full=ORF107a [Arabidopsis thaliana]		TCTCTCCCTCTGAGCGCTATTGTTCTTTTCTTTCCCACCCTTGAAAGATATAGATTTTGAGTCTCAAATAGCTTGATCGGTCGAATGACCAGAAGGGGCTTGCTAAAATCACCGCCTTTGTTCGGTAGTTCGGTTCAGTTCTTAGCATAGGATACGGCGTTCCTTTCTTAATTCATAAGAGGGGGAGTTTCCCTTTATACTGAATTTAATTAAGAAATAAAGACGCGGTAGAAAAAAAAGCACCAATCAGTCAAGCTCGTGGCGCGTAGTGCAACATAGTTCTCCTAACTTGGAGGGCGGAAAGCATGCTGGTACATTTGCTTCTTATCTCTGTGCGTCTCGCGCCATATTTGATTATGATAAACATCACAAAGCCCACCCGGGGCGCGTCTCGTTTGA…
LT_peak_241	Chr04	106251535	106252618	1084	HD.04G0012490	7434	AtMg00030	RecName: Full=Uncharacterized mitochondrial protein AtMg00030; AltName: Full=ORF107a [Arabidopsis thaliana]		CGCTTTTTGTGGTTTGTTCGATCGATCAACTCGTTCCTTACTAGAAGCAATTCTACCGAGCAACCATCAACGATCAACAGACAACTCTACTTATGATATTTCCACATCAACGATCAACAGATCTCTATTTACCACATTTCCTTCACAGGACATCACAACTTCTCTATTTACGATACAACTTCCCTATTGGAGATCTTTCCCCATCACCGATCCATCAACAGACACCTATTCCTCTATTGATCACCAGACACCTCTTTCTCTATTGGAGATCTTTCTGTACAAAGTCACACTGACGGAGCTACCCTTGGTAAAAGGTCGCACTATAGCGGATGCTTCCCTCGGGTTTTAGACCACGCTTTCGTAGCGGATTGACATTTCCAATTTCATCTTATGATTGTT…
LT_peak_242	Chr04	106252758	106253814	1057	HD.04G0012490	6725	AtMg00030	RecName: Full=Uncharacterized mitochondrial protein AtMg00030; AltName: Full=ORF107a [Arabidopsis thaliana]		GAAAAAGATATCGTGATGTAAGTCTATTATTCCTTGCATCATAGGTGTTGCTGCGTCTTGAGATCCTAATTGCCATGGTTCTGCTGCATCACAAGGAGCAATTGTGAGGAATCGCCATTCTAGAACAATCATTTGGTTTGGTTCATTCTTTGACTGCTCTGCTCCCCCAAAAAAAAGAGGGAGACTTGTTCTTGCTCTCCCAATTCAGGAAGATTTTAGATTGCTTGGTTGTTGACCAAGGAGAAAGAAAGATGCACAAACGAAAAAGGGCAATTTCATAAGGGACCATTTGAGCTGGAGCTTTCTAGATCTACTAAAGAAGTTAGTTACAACTTTTCGTACACTGAACACTCGCTGGAAGAGTCAGTAAAGAACGAGATCGTAACTTTCTTCATAAGT…
LT_peak_243	Chr04	106253936	106254770	835	HD.04G0012490	5438	AtMg00030	RecName: Full=Uncharacterized mitochondrial protein AtMg00030; AltName: Full=ORF107a [Arabidopsis thaliana]		GGCTTGGCTTCGCTATCGCTCCTATGTAGTGGTCGACCTAAAAAGTAGTATTCCTGCCATACCAGAATGCCTATTATCTAGTGCGTTAAGCTTCGCCAGAAGCAAGCAAGACGAGGTCGCCGTAGACAAGGCTCGTTCCGTACTTGACTTACGAGCTCGTGTAGTACTCGCCCCTCTCTCGTCAGGGGCTTATGCACTCCACTTGCTGTCTACTAAACGAGCGTTAGAGCGAGCGAGCGAAGCCTTCCATTTAGTGGCTTCCCCCCTTTTCCCTCACCCTACTCTTTCATTTCCGCTTAAGCTTCCCCGGTTTGGTTGGTTTGGGGGATTAATTGATTAGATACCCGAGAACCATAATCTTTCCTAGAAACAGCTTCTACGACGATAGGCGTAAAGGCA…
LT_peak_244	Chr04	106255796	106256257	462	HD.04G0012490	3872	AtMg00030	RecName: Full=Uncharacterized mitochondrial protein AtMg00030; AltName: Full=ORF107a [Arabidopsis thaliana]		TAGGCAGATAGGAAGGAAGCTAACGAAAGCATGAAAGTGAAAGAAGGGGATAAATTCTTCGTTATCTTACTCTCTTCTCCTTTTCTTTGATAGAAAGGTTATCCTTGAGTACCAACCTAAGCCACTTATTAATATTAAGCCACTGGTCCTCCCGGATGCTAAAAAGAAAGTCTGGGAAGCTCAAGGAGCAAAAAAAGACCTCAGGTCAGGAAATGAATGTCAGGACACGACCTATGAGATGTCTTGCAGCGCCTGGACTCGACTTTCCGCTGTAGGATTGATTGACCGAGGTTACTTTATCCCTATTCCATGCCCCTTCTGAAGCTACATCCAGATCTTCCTGAGAACAAGCAAGAGCCCCTAATCAGTAAGGGGGAGTCTACGGGTTTCCACCTAGAA…
LT_peak_252	Chr04	106287063	106287308	246	HD.04G0012550	2980	MT-CYB	apocytochrome b [Camellia sinensis]		ATAAGTGCACGGAGAAAGCATAAACCGTGTGCTCTAAGAACAACAAATCCAAAAACTACCATGATTCCGTTCATCGCAAAAGTCGCAAAACTGTCCCAAGTTACTGTGAGTAATAGATATGAGTATCGGCCTAAAAAACAAGAAGGTAAAGGTACGGCTCAACATAACGCCCAACAAAGAATTTTCAGGCCCCATAATGCGAGGAAAGGAAAGATACTGATGAAAACTGTTGATAAACCAAACATT
LT_peak_253	Chr04	106287864	106288215	352	HD.04G0012550	3855	MT-CYB	apocytochrome b [Camellia sinensis]		GGAACACAAATACACAGCTGCAGCCGCTGTTCTCATAGGAGCAATAGCGCTTACAGTACTACTTTCTAATTATGCCTCTGGATGTAATTGAATAGCAAGTTAAATGGACTTTTGACGTGAACTAATTATATATCATAGGGAATTTGAGGAAGGAGATGGAAGGTACTTCCCGATAATGCCCTCCCCGAAAATGCCCCGCGCGTAGGTTCGTTTGTCGTTGGGGCTAAAAATCTTCCTTGCTTGTTCCTAGGTCTTTTATTTCATTTTTTTTTATCGCCGTCTTATTTCATTCACTGATTTCTGTAATTAATTTATCTTTTATGAATAGTTGGTTGTGTTGGATGATTGATGG
LT_peak_256	Chr04	184570406	184570649	244	HD.04G0026780	-4628	DSP1	probable tyrosine-protein phosphatase DSP4 isoform X1 [Camellia sinensis]		GTTTTTTAGGTAGGCGAAAAACATTTGTCAAGAATACGAAATAACGTCCGAGTTGAAAAAGGAGGTGTGGATGACGTGGCGTCCATAGAGATGTAGGACCCAGGAGGAGGAGGCTATCGAAATGACAACACCAGGTGATGAGGTCCACGTGTACCACTTCCTCCCGCTCGGTTCGGGGACACTGTGCACACACAACTCCCTCACTTACTCTAATCAACAATGATTCATCCTACTAATTTGAGAG
LT_peak_257	Chr04	185277737	185278150	414	HD.04G0026920	-2180	PRL1	transposase [Ipomoea nil]		GAGAGAAATGATCCTGGTTTATCCTGGCAGTTGCTAAGAGTATCAAATGTTGGGAGTTCTATATAGAGGAACAAATTTGGTCAAGGACATCAACTAAGTTTTAGTTCAATCATCTGTTTCACTGTATTTCACTTTAATGTGATACACAATGAAAGAAAAAAAAATTCTCATCCTTGCTAAACCGCCATAAGTTTTTAAATAGATTCTTGCTGCACTTCTACAAATACAAGGTACTTAATAACGTGAAAGCTTACTTCCATTACATCCATAAAACATTTCAAATAAACAAATTCCGTACCTAAAACCTTTAAAATAGCACGACAATCAAGATAAGATCCTTTGTTAATAGATGCAGCAAGATGTCAACCGGGCTGTAGTATTCCTTTGCATAACCTTCAT…
LT_peak_258	Chr04	204702402	204702671	270	HD.04G0031190	15669	KIN10	sucrose non-fermenting 1 [Camellia sinensis]		AGCACGATGCAGCCTACACTTTGATGAGCACAGCGCAGTTCACTTTACAGCTACTTTCTTGTCTGCAATTATACTACGATAATTTTCATTTAGCTTAAGAACCCATTTCCGCCGGTGAATAAGATAAGAACGAAGAAATTTCCCCCGGAGAAAGAAAAAGAAAGCAAGAGAAGAGCGGATTCTGCCCATCTATGAATCCAAACCTCCCGAGCAGCTTGCAATTGATCCTTCTGTTCCTGCTCTCTTTCCTGCTTTCGGTTAAAGAGCCCC
LT_peak_259	Chr04	205971135	205971785	651	HD.04G0031520	-63420	GASA4	Gip1-like protein [Populus alba]		TAAAATAAAAAAAAGTTATTTATATAAACAAGTAACACGTGTAATTGGACAAATAACAAGATATTTGAATATATAATTGAATATTTAAATAGATAATTACATATAATGGAGGAGGGAGGGAGTCAAGGCCTGCAAAGTTTTAATATAATTCTACTTTGGCCTCCCAAATCAGTTATATTTTACTATTTCATTATATTTAAATATGTATAATTTCTCCAAATCATTCATATTTTACAATACATTACCATTTATATATATATATATATATATTAGGTGTATTATGTAACATTTTAAATCCTAAGTACAAATGGATCCTTAGTCTTTGTTGATTAGGTCCAGGGTACTTTCACACTGGCATTTTGGGCTTGGGTATTGGCCCAAGCATAATGGGTCCACAAA…
LT_peak_261	Chr04	212102756	212103205	450	HD.04G0033210	34010	Gpaa1	glycosylphosphatidylinositol anchor attachment 1 protein [Camellia sinensis]		TAAGGGCAAAGAGGGTTGATAGAGTTTGAGAATGTCAAATGGATGGTGCTAGCTGTGGGGGCAGAGTAAGGGTAGAAAGAGTTAAGGTTTTTAAGGGATTAGGGATAAAGATGATTAAAATTTTATATTAAGATAAAATTGTAATAAAAAAGTAAAAGAGATGGAATTCAAAGAAAAAAATAAAAGTAGCATCCATATGAGTCTAATATAGGCCTTTGGGATGGGCTTATTATGGACCAAATTTTTGAAACAATTGATATTTCTAAATAAAATTCGAAGGGAAATCCTAAGTGCACTGTATTGCTGGTTGTAAATAGTTGGTGACTAATGGTGTGTTTGGTTTAACTGATAAGAGCAGGCTTGGTTAGACATAAAAAGGTGGTCCAATGGGCGGCTATC…
LT_peak_263	Chr04	6812016	6812354	339	HD.04G0000580	-173924	ND2	NADH dehydrogenase subunit 2 [Striga asiatica]		CAAGAAATGGTATGGAAACCCCGTATTTACATATCTGCCACTGTGCAGGAGAATCCGTATAGGTGTTCGAGTGTTCGAACCGTAATGCGCAAGAAATGGTATGTAAACCCCGTATTTACATATCTGCCACTGTGCAGGAGAATCCGTATAGGTGTTACGAGTGTTCGAACCGTAATGCGCAAGAAATGGTATGGAAACCCCGTATTTACATATCTGCCACTGTGCAGGAGAATCCGTATAGGTGTTCGAGTGTTCGAACCGTAATGCGCAAGAAATGGTATGTAAACCCCGTATTTACATATCTGCCACTGTGCAGGAGAATCCGTATAGGTGTTCGAG
LT_peak_264	Chr04	6826158	6826468	311	HD.04G0000580	-159764	ND2	NADH dehydrogenase subunit 2 [Striga asiatica]		GAGTGTTCGAACCGTAATGCGCAAGAAATGGTATGGAAACCCCGTATTTACATATCTGCCACTGGGCAGGAGAATCCGTATAGGTGTTCTAGTGTTCGAACCGTAATGCGCAAGAAATGGTATGGAAACCCCGTATTTACATATCTGCCACTGTGCAGGAGAATCCGTATAGGTGTTACGAGTGTTCGAACCGTAATGCGCAAGAAATGGTATGTAAACCCCGTATTTACATATCTGCCACTGTGCAGGAGAATCCGTATAGGTGTCCGAGTGTTCGAACCGTAATGCGCAAGAAATGGTATGTAACCCCG
LT_peak_266	Chr04	106236247	106236493	247	HD.04G0012490	23576	AtMg00030	RecName: Full=Uncharacterized mitochondrial protein AtMg00030; AltName: Full=ORF107a [Arabidopsis thaliana]		CTGAAAAGATGCTGAGGTCGGCCTTTCCTGAATGGGAAGGAATGGCTATAGATTTAAAAATTAAAAGAGGTTGGCCCGTCATTTGTGCGTATGTGACGAAGGAGGATCGGGATTTCCTGGTTTGGGGTGCTAGCCAGGAAGAGATCTGGGAGCAAGCTCGTGTACACAAAAATCACCGCCGTCGAGAAGCGCCTTCTCTCAGAACTGAACATAGGAACTTTGCTACGCGGAGATGGCACGAGAGATG
LT_peak_267	Chr04	106243123	106243368	246	HD.04G0012490	16707	AtMg00030	RecName: Full=Uncharacterized mitochondrial protein AtMg00030; AltName: Full=ORF107a [Arabidopsis thaliana]		ACTTTTCTATCAGGTTCCGTGCTTTCCGGTCAGTAGGTGAGGATAGCTCAGTTCAATAGCCAGGGGATTTAGCCGAATATTCAGGAGATCAATAAGTATGCTGATAAGCCGTATCTTGCTTTTATTCTGTTTGCTGCTCCTCCGGAAACGACTTTCTTTAGCCAGGAGATAAATCAGTAGGCTTCAAAGCGCACTACTGAATTAGAGGAAGAGATAGGATATTCCATAGATGCCGAGTTTACATCA
LT_peak_269	Chr04	132723530	132723734	205	HD.04G0015770	-64940	MORC7	protein MICRORCHIDIA 7-like [Camellia sinensis]		TAGGGGCAGATATCATGAAAGACCCTTTTGTCAAATTTGGTTTTCTATCGTTGTCTCCAGACAATGATATGTAACCGACAAAAAATCATGGAAGATTTTATTCTAAACTACTTAAAAAAATGCTTGGACTTTCAATGGTAGTGACCCTTATAATCTTAAAATAATATAAATTAAGCGATACTTAGGTATGGGTCTTATTAAACGA
LT_peak_270	Chr04	148304552	148304857	306	HD.04G0018970	-6043	LHA1	plasma membrane ATPase 1 [Camellia sinensis]		TAAAATATAAAAAGTCTTATAAATTAATTAAAACATAAATAATTGAAAGAGCATCTTCTAAATTTTATTTTTTAAAAAAAATAATATAAGTTGCGCACGATATATGAAATAATATTTAATTAATTAAAGTAAAAAACTTTTGGTGAGTGGGAAAGAGATTTGGATCGTAGTTGTTTGGTTGTTGGCTTTCGACTGGTGAGTGGTGTGTGACCTAACCACAGGAAAATAACGTGGTCCAACATCAACAAAGAAAGACGTGAACACATATTATTGGTCTCTTTAATTTCTACTTCTGTACTTTTTTTT
LT_peak_272	Chr04	173839187	173839476	290	HD.04G0024330	-6876	GLR3.6	LOW QUALITY PROTEIN: glutamate receptor 3.6-like [Camellia sinensis]		GGCCCACAGAATGGCCCTTTACTTAGCTCAGCCCAATTTATATATAAATTACCTCTCAGATAGTTATATATATGAAAAATATTATGCAAATTAGTGTTATATATTATGTAAATGCTTGATAATTGGATAAAAATATTCTTCAATTTGTCAATTCGTCCTAAACCTCCCAAACCGCGATTTGGTTATTTGTTAGTCTTCCAATTCATTATTCGACTTATAATTTTACATTGAAACTGCTTAAAGTGCACTGCACACACCCATATCTGTAGCTATATAATTTTATTACATTT
LT_peak_273	Chr04	186961953	186962227	275	HD.04G0027320	-39836	DAR1	protein DA1-related 1-like isoform X1 [Camellia sinensis]		TTTTATTTTTATTTTTAATTTCTCCCTTATTTCGTCTCAGGATAGTAGAATGGCCTAGTGGCGGCACATTTAATCGCACTGAACCGAAGAGCTACTATCGGGCTTGGGCTAATTTAATAGCTAATGGACGTGACAATTACTAGATCTTACGGCCCAATATAACCCCCGTGGCCACCGAATCAAATTAAAATCTAAAACAAATGTAAGGCCCATTCGTGAGCCCAGTACCAATATGAAAACAAACAGGGAAACTCACGCACCAGTCCTATAGACTA
LT_peak_274	Chr04	194004006	194004300	295	HD.04G0028670	-4067	HHP4	heptahelical transmembrane protein 4-like isoform X1 [Camellia sinensis]		CTAATTATTTTAATTAGTAACTATCAATCTAAGTGATTCACACATTGTGTGTGACAAAACTTATATTTTTAACATTTTTTTTAATCTAACATGCCTAATTCAGTTTCAATAGGATTTTGTTAAAGGCTTAGATTGTTTTGGTCGGATTAAAAACCCAAATTCTCTTTGTGGGCTGAATAAATGGCCATTCAATTATATATACTCTGTTATTAAAACCCCATATATAATACAGGCCAAGTAGGGAAGGGAGGCTTGAAATTTAACGTTAGGCTTAGAATGATAACAGTAGGCCCAA
LT_peak_277	Chr05	13361859	13362150	292	HD.05G0001730	-38845	CPR1	F-box protein CPR1-like [Camellia sinensis]		ATATGTAGTATGTACTTGCTTTGAAATCAAGGATATAGTTGATTAGAAACTTAGGATTATTTGGTGTGTGCATCATTAAGTTGATGGTCTAGGAAAAGTCACATGGTTCCAACTACTTCCGGGTTGAGGTCGTATTTTGTGTAATGAATACATTACGGTAATGTACATTCTATGTATCAAATCAAACTATAATATTTTACTCGGTAATCAAAGTCGTGATAATGAGATCATACTAATGACCGATGTGGTATTTTATGTAACAGATATAATACCATGGTGTATTTATTCTCTA
LT_peak_278	Chr05	14653778	14653982	205	HD.05G0002030	-41441	--	PREDICTED: ribonuclease H At1g65750, partial [Prunus dulcis]		TAAATTGAACTTCTCTGATTCGTTTCAACTTTCAAGAATGAAGAGATTCATCAAGAAACATAGAACTAGGGCTTTTGATTGTAATTGTGATAGTGGAGAGAGAGAGAGGGGGTTACCGCGAAAACTTTCGATTTGGCTGAATTGACGAATATAACCTTCGAAGTCGTTGTGGTCTGTTTGGTGGGCTGGGCCTCGTTTTCAAGGC
LT_peak_280	Chr05	76265730	76265989	260	HD.05G0011030	25273	CESA3	cellulose synthase A catalytic subunit 3 [UDP-forming]-like isoform X2 [Camellia sinensis]		GTGAGTTCTTTCATGTTTTGATGTGTGATCAAGGAAAATACTCTAAAATATTTTTGTATTCATGGAGGTTTGTCGACAAAGAACCTTTCCTATATGTATTTATTATGGCAAGAACCCTACCATTCTGTTGCCCAAAGTTTTAATAAATACATACACTTTACTCCCTTTGCATAGCATTGATAGCATATGCTCGTGGAGATTGGGGATACTGTTTCTCATTGAGAGTAGGCGTTTTCGAGAGGTCTGCCCTGTGTTCTGCT
LT_peak_281	Chr05	99819418	99819678	261	HD.05G0013630	-171531	--	autophagy-related protein 18f-like [Camellia sinensis]		CATTAACAAGGTCGCTAACCTCGGGCGAGAGGTCATGATAGCAATCTCTGATGATCATTGACCCGTAACCCCTGCAAGAACGACAATGCCCCTGTAACGGGGAAAAGGTGAATCAGATAGAAGGCATTGGTAAAAAAGCAATCAAATGAAAGGCACAGTAAGAAATACGGTCAAATGAAAGGCATGAATGCATGTAAAATAAAGTTAGTACCTCAGTAGCGTCGTAGGAAAGGTGGTAGTCCAGCTCCCTCAGTATAATGT
LT_peak_282	Chr05	121422458	121422716	259	HD.05G0016130	-21141	PR	perakine reductase-like [Camellia sinensis]		TAGCAAGATCCTATAATATATATATATATATATATAGAGGGAGGGACGGCTCTACTATAGGGCCAAAGGTCACGGGCGCCTCATAAATTTTTAATATTTATATTGATACATAAAGATTATATCTTGTTTACCCCCCATAAAATAGTAGTGCCACTTCTTAAATCAGGCAAAACTCTTTTGTATTTTTAAAATTTTGTAAGTGCCCTATTATTCTTTCAGACATTCTTATAATACACCCTTAATTGGGACGTCAAAAGTA
LT_peak_283	Chr05	124814409	124814683	275	HD.05G0016630	-11645	RDL6	disease resistance protein RGA2-like [Camellia sinensis]		ATCCTTGTAATATTTGGTAGACACGAGTACACTAGGAAAGTAGAAGAGTCCATGTAACATAGCATAAGAGTACCACTGATGCATCATACACTTAATGGTAGAGATGAATGCCAGATCTAGCTATCCATGGGGAGGTTATCTTTAGGTAGAAAGAGCTCCCTTTCTTCCTCCATTTAGCATTTAGGAAGAATTTAAAGTTCACTAACATTTATGGCAAATTTATGCATGAATCATAGTCATCTCAATAACATGGAAACATACTAAACAATGTAAAA
LT_peak_285	Chr05	148503928	148504280	353	HD.05G0020130	19496	CSTF77	cleavage stimulation factor subunit 77 [Camellia sinensis]		TTATTTTTATTCGTTCTATTGTATTTGTGAGTTATGAGAGTTGAGATGCGAATCCAACCTAAATAGTGTCTATGTAGAGGAGTTTGTGCTGACATGTATATTGTCTTGAGCATTCTTTATTCGCCACTTCGGTGACTAAACCAAGAAACATGTCGAATTAAGTTGTCTTTTGTGCGCTTAAGCGGTGAAGTGGTTCATCCAGTATTTCTACATACATTATGAACTTTTGGAAAACTTGTTTTTACCGCTCGAGCATTAGATGTTGCACTCGGGCGGTTGGCCTATATGTGAGCACTGCCTTTAGTCACACTGCTCGAGCGATAAAGTAAGCGCTCGACCGGTCTTTGTAGCAC
LT_peak_286	Chr05	170462643	170462965	323	HD.05G0023850	-30411	CYTC-2	cytochrome c-2 [Camellia sinensis]		TCTGCTGAGAGGATTTCTGATCAGTCATAGTAGGTGATTATTATATATGGTTTTTTTCGGCTCGACATTAGGCTTTGAATATTATTGTGCCAGTGGTTCTGTCCATCTTTGTTCACTGAGAAGGAAGCATATTCACACCAGGGGATTTTTCTGTATCCATGCTGGCAGAGAGCATGCGTGGAATCTATGCTTTGGGTAATGCCCCTGACGAGATTTGTTGCTGATGCACTCGGTGTGGTGACAATTTGTCTTGTTGCTATCTTGGTTCTTCTCGGCTTGTTCTGCATTGTTTACTCCTCCTACTTCCGCTCTCACATTCGTAG
LT_peak_287	Chr05	178860426	178860700	275	HD.05G0025870	-6426	Tgs1	trimethylguanosine synthase-like isoform X1 [Camellia sinensis]		TGATCCTTCCTATTACCATCCCGAGTTGCTCTAAAGAAAGGAAATTTAGGCTTACATTGAATGATTAATGTAGATTAATATGGCAACAGCACATTGGGACTACATTGTTGCTGTTCTCTTTATGCTATATGAACTTCCCACAAAGATATATGGATTGGATCTATATGTGTATTTCTACTCCCTCCTACTTGCAAAAAATATGAGATACATAGATAGATACATACATAGATTACATTGACATCTCTCTCTCTCTCTATATATATATATATATGTAT
LT_peak_289	Chr05	60017567	60017864	298	HD.05G0009210	-3384	--	Formate dehydrogenase subunit alpha like [Actinidia chinensis var. chinensis] [Actinidia chinensis]		TTGGTCCCCAAAGCTTGCATATTTTCCAATCTTAGTCAAGTGGGTCGTACTTGTAATAATGCTAGGAACACAAATCATTCACAGAATGAGATACAAACCTTTTACGAGGGGTGGGTTTCACATATTACAAAATGGGACATAGCTCTCTCACAAGGGGTGGGGCCCACATATCACACAATGTGACTCATATCCTTCACATTGGGTGGGGCTCGCATATTACAGAAGAGTAATGCTAGATATTTTAAAAATTTTACTAAAATTTTTATAAAATGTCTCACATAGGTGTGTGACCCACACA
LT_peak_292	Chr06	5343934	5344205	272	HD.06G0002780	-12625	MED33A	mediator of RNA polymerase II transcription subunit 33A-like isoform X1 [Camellia sinensis]		AAAAGCCGCGAGCTCATTTGATATTCATATCTGTGAAGCCTATGGATGAGATTTAGGAATTTGAAATTTAGAATGAACAAACCCCGAACTCAGGACGTCAGAGATGATGGGCCTGGTCTTAAATGTATAGGGCTGGGCAGCTGCGGGCTCGGGATTTAAAAAGAGAAGTGAAGGGGGGGGGGGGGGGGGGGGGGTTAAGTGTCATTTCGAAAAGATGGGAGGAGGTCTCAGGAATTAAGAGAACTCAAAGGGAGGTCTCCGAGTGTAATTTA
LT_peak_293	Chr06	5608027	5608542	516	HD.06G0002900	16272	At1g06840	probable LRR receptor-like serine/threonine-protein kinase At1g06840 isoform X6 [Camellia sinensis]		GGTAGAGAAGAATCACATACACACGGGACCTCTCTCTCTCTATCTCTAAAAAACAAGAGACCCAACACACATAGAACAGAGAAAGACAGAACTGGGATGGAGGACATGCACGACATCTCTCTCTCACTCAGATCAGAAACAGACACAGTTTGGGTCAGGGAGAAGGATACCCACACACCCACACACCATGCATGACAAACTCTAACACACACACACAGGACACCCACATGTAGATGCACATACATACGGCATAGACTGCCGATTCATTCAGCTATCACACGATCCAAACCCATGATCAAAAGCTGCCTCAGAGGGGTCTTGAATTCAAAGTAGTGGGGCTGAAACCGGTGAAGCGGACACCACAGGAGGTGTGGCCGGAGATTGAAAGAACAGGAAAGT…
LT_peak_295	Chr06	9126197	9126434	238	HD.06G0003670	5807	SDR2a	short-chain dehydrogenase reductase 2a-like [Camellia sinensis]		ACTACATAACCTCTCATAAGAAAGAGAGTGAATATAATAAATTTAAAGTCTCTAATGAGATGATGGACCCCTGTTAATGTCATTTTTTTCATCAATTATTAAAGATGTGGGGGTATCATGTGATAATATTGTTGGTTGCACTGCATAACCTCTCAAAAAAAAAAAAAAAAAAAAAAAAAAAAGAAGTGAATATAATAAATTTAAAGTCTCGTAACTAAAAAGTAAGCCTTAATGAGAT
LT_peak_296	Chr06	10237141	10237471	331	HD.06G0004110	-23017	MTH_273	PREDICTED: YbhB/YbcL family Raf kinase inhibitor [Prunus dulcis]		AGCACAACCACGCGGTTTCTCTCTCTCTGACCAGACCATCCCACTCTCTGCCTCGTACCCTACAGCTTCTTCGTCTTCATTCATTATTTTACTTTCAATTTGACGCCTAAGGTCTTTGCGTGCCAAACCCAAGTAGATTTGTCGGCCACTGATCTTCCAAACCCAGAATTTCAAGTTGATGGGTGTTGATTTCAATTCCATTTCCTCTTCAACCCTCAATCGTATGGGTGTTTGTGAATCATCTCACAGCTCTGTCCAATGAAAATTCTACCATTTTCTTGGCTTTTCTTGATACCCTTTTTCACATTTTTGGTTACAGGCTTGGTCTCCG
LT_peak_297	Chr06	21266112	21266504	393	HD.06G0006810	-5140	TRM32	PREDICTED: TRM32 [Prunus dulcis]		ATGTATGTAAAAGTATTAATGTGCGGTCTAAATTTATTCTGGGCGGAGAACCTAAATTACATATTAATTTTTTTTGTACACTTAATATTATTACATATATAATACGTCTATTTTATTTTATTTTATTCCAACCCTTTTGCCTAAAAGATCTCAAATCTGTGTTGGGTGGGCACAAATCGAGTGTAATTGACAATTTAACTCCTACTTTGTCAATGATGACAAACCAAACAACAATTCATATATTTTGACTTTCATTAATTTCCACAAACTGGCATTTATTTCACATGCAACAAGCTCCTTCAAATTCAAATCTTGTATGAACTAGTTAAGCTGCATTTTTGTGGTTAGATTATTAAACTATGTTTACATTTTGAATTTGCAAAGAGATTTGCG
LT_peak_300	Chr06	54372757	54373099	343	HD.06G0013610	-14539	HSC-2	heat shock cognate 70 kDa protein 2-like [Camellia sinensis]		AGCCCAAAAAAGTGAAAGGCTTCCAAGAAGCCCAAGAAACTTGTTAAATTCATTATGCCACCTTGACTTATTTTCTTTCATTTTTTTGTAGGGGAGGACTATTGAAGCCCAAGACCGATGGTGACATTTGCCTTTCTCTTTGCCACACATAACAATGTAAACATACTCTTTCGGCCCAATTTTAGTGTAACCATACTTTTGAAGCCCAAGACCAACGGTGACATATGACTTGATATGGGCTTCTCCAATATCCATATCTATCCACCCACATGACATGGGCCGGATCCCCTCCCTTCCCTTCCAAAGGTTCACAAGCTATAAAGCTTAGTAAGGAATCTATGAA
LT_peak_301	Chr06	82435991	82436492	502	HD.06G0017930	-20441	STR4A	rhodanese-like domain-containing protein 4A, chloroplastic [Camellia sinensis]		AGCTCGTTCCACCCCTTCGACGAATTCTTTTGCAGCAGCTTGAACTGAACCTGGGCTATCAACGAGAGAAAAACAAACCCCATTACTCGATCAGGGGATCTAAGCCATAGCCCTATTCCTGACTCAAAATCCATAAAGGACTTTAAGGGAGAATTGCTCTCTCTCTATCTCAATTGTTTCCCTACTACCGACACAAGAGGGACTTTTTCTCTAAAGCCTACTTCCTCTCTCTAATCTCCAAACCCCTTTTTCTCTCTCTAAATCTTTTTGTTACTGAGGAGGAGTTCCCGATAATCCCCTCATCAGGTTTCTCAAAGGCTTCTACCCCGGTTATCTCTCCTGAAATCATTCCACTTCTATCTCCGAGAAGTGTATCTGACGAATTTCTTCCTAAAACGG…
LT_peak_302	Chr06	82436593	82437602	1010	HD.06G0017930	-19517	STR4A	rhodanese-like domain-containing protein 4A, chloroplastic [Camellia sinensis]		GGTCAAACCCAACAACCAACGGGGGCACCTCTGGAGAATGCATTCTTGAGTTAGAAGTAGTTCTAGATGCAGACGATAAGACGCGTCTTCGTCTGCTAACTAGGAGAAAGAGAAGACACTCGGCGGCATAGATTTGATTCTAGGTTGGATGGCAAAAAGCGAGTGGGGATATCTATCAAAATAAAGGAATTTGTGAATAGATTGACTACCTAAAGGATTGCTTTGCTTTCTAAATAAAGAGATTCGCGCCTAACTCGCACTGCTTTCAAGAGCTAGCTTTTACACTCCTTCTCTATATAAGATCCATAGCTTAAACAAGACAGTTGCACCGTGATACTAAAAAGGAAAGCGCATCCACAACTGTCGCAGAAAGAACAGGAGCATCTATACTATCTTCCG…
LT_peak_303	Chr06	82438963	82439278	316	HD.06G0017930	-17589	STR4A	rhodanese-like domain-containing protein 4A, chloroplastic [Camellia sinensis]		ATCTGTAATCATATATGCAATGCAACTAGGGAACAAAGCTAATTGTCAAGCGATTCATGCCACCGTCCAAAAAATAGTCAAATAGTTGGGTATGTTGGGGGTATCGAAAGAAAAGATCAAACTCCATGATGCTATTTTCTGGGCAGGTTGTTCTTCGCTTTCAACTATTCTAAGGCACGCCCACACCCTGGCCTTCCTTCCCTCAATTGACATAGTCAAGGGGCCCTCTATGATCTGAATCTTAAGGACAAGACCCTACCCAAGATATAGACCTAGTGCTTTCGCACAAGAGGATATCCAAGGCAGAGATTAGATA
LT_peak_304	Chr06	82441977	82443717	1741	HD.06G0017930	-13830	STR4A	rhodanese-like domain-containing protein 4A, chloroplastic [Camellia sinensis]		CTACGAAATGAAGCAAGACCATTTTCACTCATACGAGGTCAATCAAAAGTAAAAACTTGCATCCTATATAGCAGCAAAAGTCAGCATTTTGACCATAAAAAAAGAGCTTGTTAGAGCTAAATCAAGATTGCAACGAAAAAGACGGGGTTTTAGCAATTTGTCACTTCTGAATCTCAATTTCTAAGCTAAATCTCGATAGTAACGAAAATCCCCGGGAAATTGAAAGTTGTCGACTTTGAATCTCCATTTCTGGGCAAAAAAGTGATTGCAATCAAAAATACGGGGAAAACGCAAGTTTGATCGGAGAAAAAGGCAGGCAATAAAGCGTGAAGCTTGGCTCGACTAAAACAAAAGGAAGTTCGATCCAGCTAACCAAACAGAACTTGACCGTCTCTTTTA…
LT_peak_305	Chr06	82449986	82450267	282	HD.06G0017930	-6595	STR4A	rhodanese-like domain-containing protein 4A, chloroplastic [Camellia sinensis]		TTCTCTCTACCTATTCGACTATCAAGCTCTTGACACACTGTCTAGTCTACCGCCCCCCTCATCTTTCTTTTGGTCGCTTCGCTCTCCTCCTTCGATTAAGTGATTATGGGACGTCTCACCGCGTCTCATGTCATGAAGGGAGACTTTGGTGGTTCAAGTCCAGATTGTGAGCTTCCCGAAAGGTGCCCTACCCTTCTAATTGAAAGGTTGGGTGTTAACAGAAAGATGAAATAATAAAATAATGAAAAAGTGTGATTTTCATTAACACCCAACCTTCGACAC
LT_peak_306	Chr06	84154760	84155404	645	HD.06G0018150	24396	EMB2217	pentatricopeptide repeat-containing protein At1g79490, mitochondrial-like isoform X2 [Camellia sinensis]		ATCACACTAGTTGCCAACATTTAATGTTAAAACATACAATGCAACATCCAAAAACAAATGACACTATGGTCTTTGGCTCCGGTCTTGTTCTACCAGGCTCAGAGCCTATACCTTGAAAGCCCTATCAAAAAAGGAGAACTGCTTCACGGTCGCTAACCCGACCCGTACCCAGTCAGACAAAACTAATCACCTTACTTAGGCCTCATTTGGAAATAGGCTATTTTAGTAACTTTTTAGTTTTTTGATTAAAATATAAGGTAAAAAAATTAATATATTTGGAAAGACTATTTAGTTTTTTACCAAAAGATGTGAAAAAAATAGAGAGAAAAATAAATCTTTGACTTTTTGGTATAGGTTGTTGGCTTGTTAATTTTTTTAGTGGCTTTTTGACTTTTAGAT…
LT_peak_308	Chr06	96355646	96355908	263	HD.06G0020030	29048	CG5721	armadillo repeat-containing protein 6 [Camellia sinensis]		ATGGAGAATCACCTGATGATAGCCAACTACCAGCAACAATTCCAGTTGACTGGAGCATTAAAGACCATTGATTCCACCATTCATCAGCTAGCTCATGCGTCATCATGACATCAACTCCCGTCTCAACGAGCTGGTTGAGTTGTAACGAGATTTTTTCAAACACAGAATCCAATATCTTCGTCATGTCCGACAGTTCCGACAGCAAATCCACCGACGAAGCTGTTGGTGCATTGCTTCCACCTTGTCCTATATCCGGTTGCCTT
LT_peak_309	Chr06	98656232	98656571	340	HD.06G0020300	-4376	VRN1	B3 domain-containing transcription factor VRN1-like [Camellia sinensis]		TGGGCTTATAGTTGTCACTGGATTCACGATCGAGTGAGGCGAGTTGGTTGAACTTCGGGTCTTCTATGTATGACCTACAAACAAACTTTTAAGAACTCATCAGCGCATCCTTTTCTTGGGCCCTCCTACAAACAAGTTAGTTAAAGATAGAACTCTGGTGGAGAAATGTAAGAGATGAAAGTGAGATAAGATACTTGGGGTATATATTTTGGTTAATCATACTAGGAATGTAAGAGATGTAAGTCAGCAGGCATCCTTTTCTAGGGCCCTCCTCTCATGATATGCCACGTGGCATTCTTTTCTCGAGACATGCATCGTACACCTGCAAGTCCAAGTGGCA
LT_peak_310	Chr06	100019343	100019621	279	HD.06G0020500	-10557	At3g15720	probable polygalacturonase At3g15720 [Populus trichocarpa]		CAAATTCAATGTTTTCGGCGAGAAGGTCAAAGAAACACACCGAACGCTTTAAAACATTGATCATCTCGTCATCGGTCGGAATATGCTTGGTAGCCATGTAAGTCGAATACGAGGAGCAATAACCCAACAAGATATATAGCACGTGACCCTAACCGTGCTGTTTTTTTGGACCGAAGTAAGCAAAGGCGACCTTGATTTTAGCAAGTCTGGGTCATCAAGCATTATATGCCATTTAGAGTCACTATTGTACCCGAGAAATAAACAACACTGATTAGTTCA
LT_peak_311	Chr06	106097639	106097919	281	HD.06G0021180	-4370	AGPS1	glucose-1-phosphate adenylyltransferase large subunit 1-like [Camellia sinensis]		ACAACAAGTAAAAGACAAACTCTTCAGGTGCATGTGGGCCGTGGGGGGCCCACATGTAATCTATCATGGCCTTGTTTAATATGAACCGTTCATTGGACTATCGTTATGGGTGGGCACATGTAATCTATCATGGCCTTGTTTAATATGAACCGTTCATTGGGCTATCATTACGGGTGGGTGGGGGTGTGCTGTGCTCTTTTGTTCTGTAGTCCAAAATGGTAATAGGAAAATGTTTTGGATCGTTAATTTTCAAATTTTGGGTAAATTAAAAGCACACCCTT
LT_peak_312	Chr06	116376334	116376677	344	HD.06G0022150	15489	GA19679	threonylcarbamoyladenosine tRNA methylthiotransferase [Camellia sinensis]		GAATTTGAACAAACATGCGGTCTGCGCAAATAAAACATGCGGTCTACGCAAGTAATGAATTTGAACAAACATGCGGTCTACGCAAGCAAAACATGCGGTCTACGCAAGTAATGAAATTGAATGCAAACATGCGGTCTACGCAAGCAAGGCATGCGGTCTACGCAAGGAAAACATGCGGTCTACGCAAGTAATGAATTTGAACAAACATGCGGTCTACGCAAGCAAAACATGCGGTCTACGCAAGTAATGAAAGTGAATGCAAACATGCGGTCTACGCAAGCAAGGCATGCGGTCTACGCAAGCAAAACATGCGGTCTACGCAAGTAAAACATGTGGCCTACGCA
LT_peak_313	Chr06	147057972	147058347	376	HD.06G0025290	-42924	GONST5	UDP-galactose transporter 1-like [Camellia sinensis]		TGGCTAGAGAAAATTTCCTTTTCAAAGGATCTTTTTGGCATATTATCTTAGGCTACCATTTCTTGGGACATGTCACATTTTGTGGTGACACATGAACAAGAAGCTATTCAATGTCATTGGGTCCATTCTAAGAGTCGCTACATTATTATGAGATTTGACCATCATGCCAACCAACCATTTGCGTGGATACTAGTGCAATGTGCACAAAATCAACACAAATATGTCACTCCTTAAATTATTAAAGCAACGTGGAAAGTCACATTTTATATAGGTATTAACAGTCACTAGTACCAAACATTTGTGTAAAAACAGTGATGAAGTGAATAGGATCAACACAATGCGATACTTTTGAATTTTTTTGTCACAATGTGGGTAT
LT_peak_314	Chr06	162701779	162702047	269	HD.06G0027040	-254258	--	Transposon TX1 uncharacterized [Cajanus cajan]		GACAAAACACGCTCGTTACGCGTCTTGCGTTGAACGATGCCTCATTTTGAAGTTGTATTTCGAATAACATGCCTTTACCATGCTTCAGTTGAATTGCACCTTCCTCTCCCTCTTACATTGTCACACACATTGCGTGCATTGTCGCATTATGCTTTACTTATATGTGTTCAAGTTTCCACATACATTGCATGCATTGTCCCGTTATGCTTTACTTATTTGTGTTCAAGTTTCCACACACATTGCATGCGTTGTCGCGTTATGCTTTACTT
LT_peak_315	Chr06	163214459	163214668	210	HD.06G0027060	-97578	--	Transposon Ty3-I Gag-Pol polyprotein [Vitis vinifera]		CACGTGGGCCCAAAATTATCAAGCTCAAAATTAACCTTTCAGCTCACTATTATTCCAAAATTGTAATCCACGGACAACCCATTATCCAACTCATACTGGCCATAAACATCACGTGAGTCAAACCCACAAATCCTACCCAAAAGAACAGCCCATGATTGGCCTTTGCCTCTAGCTTCCAAAATTGTAGTCCACGGACAACCAATTAACCAA
LT_peak_316	Chr06	163391753	163392058	306	HD.06G0027080	-32441	--	Retrotransposable element Tf2 [Cajanus cajan]		ATATAATCTGAAGATGAATCCAGTATCATCAGGAAAATCTATAGGCTTTGTCGTTCACAGGAGGGGAATCAAGATCGATCCCTCTAAAATCAGGGCAATTCAGGAGATGCCGAGGCCAATGACAGTAAAATAGTTTAAGAGTTTCCTAGGAAAAGTTTCTTACTTCCACCGCTTTATCCTCTATCTGTCTGAAAAAGTCCGTCCACTCATATACGTCTTGAAGAAAGATGCTAAGTTTGTCTGGGCAAAGCACTGCGAGCTAGTACTTCTTAAGATGAAGAAGGAACTATTGTTGCCGCCGACTCT
LT_peak_317	Chr06	186022533	186022826	294	HD.06G0030140	-68819	FEI1	LRR receptor-like serine/threonine-protein kinase FEI 1 isoform X2 [Camellia sinensis]		GCCTAAAAATGGGTCCAATGGCCTAGCAAATAGGGAGTTAAGAAGAGAGATGAAAGAGAGGATCCTGATTCGACACCCTGACCTGTTTTTTGACACTTTGACCTTCGATTTACTAAATTTAGGGCCCCTTTGAGTATATCTTCCCTTATATTCCCCTCCTATAGTACTTTTTTTTATATTATTTATTGATCTTCATCTCTTCTTATAAGACATCTTCCAATATTAGCTAACTTTCTAATGTATGAGATGCTTTCTGCTAATAGTTTTAGTGTACTACTCCTTCCATTTTTTATT
LT_peak_319	Chr06	202670581	202670802	222	HD.06G0033380	18075	--	Retrovirus-related Pol polyprotein from transposon RE1 [Vitis vinifera]		TATTAGTATTATTTTCTTAAATTTTATGATTTCAAAACATTAAATGATGTAATTACTATTTTTAGTTTCAATAGTTATGATATTAAGTGCATATATATATATATACATACTTCTATCTATGCTATTATATAAAAATATTATTGGGTCAATAATTTAAAACTTCTAATCCAAATTATATACGCAAAAATGGTGTGCCCTCTTTGAGGTTGAAAATCTTAATAT
LT_peak_320	Chr06	212270719	212270921	203	HD.06G0035200	-38916	SCL33	serine/arginine-rich SC35-like splicing factor SCL33 [Camellia sinensis]		GGGATGTCACTGTTCACACCATTCATGAAACAACCTCTCACTTCCCCATTCATTGTCAATATAGTTGGCCATCTTTCTGTGGGAAATTCTGTACTCCAATCCAGAATGATCATTTAACTATCTGTCCTCGTCCCGAGAAAATATCCGGAACTATCGGAGCAAAGTTATGTGATGTTCCAAACCCACCTTGCATCCACGTGATT
LT_peak_321	Chr06	225286284	225286628	345	HD.06G0038220	-38099	Tsr1	pre-rRNA-processing protein TSR1 homolog [Camellia sinensis]		TAGACCCCAAGAAGAACTTACCACAACTTCCAGATGCCTGAAACTAGGCATGATCGGAAGGTACCCGATGTGCGGGCTATTTATAGATGAGGTCGGTGTAAAGGCGCGGCTAGGATTAAGCGGTGATCCGAGATCGAACGGTTGAAACGTGTCCTTATCTTTAAAGGATTTGACCAAGCAAAGGAAAACGAAAAGGACAGGGAAAATTGGTTACGTGTTTATTGTGGCGCTGGGGCCGATCATAAAGCTGTCCACGCGTGGTTTTTTATTTTTTTATAAATAAATAAATATAAATCGACGGCTGATGTCACGCCAGCTGGCTCGTGGTCGGTTGTTGATAGTATT
LT_peak_322	Chr06	228110841	228111072	232	HD.06G0038940	16624	BZIP60	bZIP transcription factor 60 isoform X1 [Camellia sinensis]		TTTATTTTATTGGAGTTTCCACTACTAAACATTGCTTGTAAGTCCGTGGGCTCCTTCGGAATGTTTATTTTTTTGGAGTTACTACTACTACTATTACTACACATTGTTTGTAAGTCCGTGGGCTCCTTCGGAATGACAATGATACCCACCACGGCATATTCAGCAACCAAGATGCGCATTTCATTCCATTACTTTCCATAGTGCCCATTTACGCATTTGCCCTGAACTTATG
LT_peak_324	Chr06	33877669	33877944	276	HD.06G0009700	-2774	ATL17	RING-H2 finger protein ATL2-like [Camellia sinensis]		CTTATGAATTTTTTTGACTTTTGAGATTCTTTTACATTAGATGGACCATAAAAGTAAAAAAAATTGACACAAATTTTAAAAATATCACTAAAAATAAATAATAATAAAATGACTTTTGTAGTTGGATGCTAAACCACGCCTAAAAATACAAAATGAAGCGGGATTTACATATCATCCACACTGGGCTTGAAAGATTCAAGTTATTGGGCTTGTCCTGGGCTTTGACGCTATGTTATGTCTCTTTCATAAGGCAAAAAATTGATTGGGCTTGCCCTG
LT_peak_325	Chr06	36444025	36444282	258	HD.06G0010110	-45731	DME	protein ROS1A isoform X1 [Camellia sinensis]		GAGAGAGGGAGAGAGGCCCACTGATTTGAGAGTACGACACTGAAACAGCCGTAGAAAAAGGTGGGAGAGAGAAAGGAGCAACAGATAAGATTCGCTTTCTCTGCCTCGATATTAACGCTAACTTTACCACACCAGATAGATATTGTAGAGAGAGAGACTGTAGAGAGAGAGAGAGAGAGAGAGAGAAAAGTGTTTCTAACGGAGTGAGTGAGTGAGAAAAAGTAGAAGGGACTAGGCTTAAGACTTGCGCGTTGAACC
LT_peak_326	Chr06	74996646	74996897	252	HD.06G0016750	-8212	GSVIVT00023967001	peroxidase 4-like [Camellia sinensis]		TATCTCATTTTAATGAACGAGGTAGAATATAGTGGGTGTGTTTTGTATCGAAGTCTTGCTTGAGGGACCGTTACCAGCCAAAATAAAAGATGGATGACTCACAAAGGTTGCTTAGGTTGATGGGCTACGTTAAAGTCCATTCGAATATATTCAATTTTGAGTAAAAATTGACGGAATCCAAAGTTTCAAATCATCTCTCATATTGATCATCGGGTGGCGTTCTCAATATGCAGCCCAATATTATAACAAATA
LT_peak_327	Chr06	197548151	197548419	269	HD.06G0032250	-17230	--	TNP2, partial [Antirrhinum majus]		TTTGTTTTTAGCAAACAAGATAGTTTTTTAACTAACTCTTAAAAAAGTCTTAGCACACGGATTCTTTGTACTCAAAATTTCTATTTTGATATATTCAATGAATTCTTAGTCACATTAAGATATTTACTTTTTAAAATTCCCAATACACCATGTAATTAAGAATGTACTAAGTAAAAGATAATATGAATTTTAAGTGCAGAAAAATCAAACCTAATTTAGGACGCCTACCCCAATGCGGCGACAACATTGTTCGTCTGTAATATTAAGGG
LT_peak_329	Chr06	203357200	203357580	381	HD.06G0033540	-56599	--	GPI-anchored CFEM domain protein ARB_01545-like isoform X2 [Prunus avium]		TCAACTCATCCCTACTCAGCAATTCTACAAGCCCAACAACTTGGGATCATCCGTACATGGTCGTCACCCTCCTGCTTCAACCAATATTCCCACAACCACCCAAGAATATTCTGGCCCTAGCAACGGTGGAATTGGTCACTGAATTGTTTTTCGGCATGGCTTTCTCTTGCAGGAAAATTTGTTTAAAAACTGCAATTTCTTTTTCTTGCCTTGGATTTCTTATAGTAGTTACTCCGTATTTAATTTGTCTCATATTAATCGTCCAACAATTTCTTCACAGATGAAGGATTACAATGTCATAATTTTGCAAGCTGATGTTTTTGCCTTTTCTTTTTCTTTTTGGTGATAGATTTGCAATACGGTGAATTACAGTTATATATA
LT_peak_331	Chr07	3026187	3026538	352	HD.07G0000010	4309734	noc3l	nucleolar complex protein 3 homolog isoform X2 [Camellia sinensis]		CACCTCATCGCACTGTTTTGTGCACAAAACTTGCATTTTGCATGTATTTTGTCGCGATATCTTGCGCACCTCATCGCACTGTTTTGTGCACATTACTTGCATTTTGCATGCATTTGGTCGCGATATCTTGCGCACCTCATCGCACTGTTTTGTGCACATTACTTGCATTTTGCATGCATTTTGTCGCGATATCTTGCGCACCTCATCGCACTGTTTTGTGCACAAAACTTGCATTTTGCATGCATTTTGTCGCGATATCTTGCACACCTCATCGCACTGTTTTGTGCACATTACTTGCATTTTGCATGCATTTTGTCGCGATATCTTGCGCACCTCATCGCACTGTTTTGTG
LT_peak_332	Chr07	20022987	20023411	425	HD.07G0000930	-7467	BRG1	BOI-related E3 ubiquitin-protein ligase 1-like [Camellia sinensis]		GCGTAGATATGGTGCAGCATAGAGACAGGGGACTATGTCCTAGGATGCCTTAGTTGGTCCGTACAGGGACACAAAGACAGAGACACAGCCCTGTTGAGGAAGGGGACAAGGTTGCAAAATTGGGAAACCATAGTGGGCCCCTCCTCCAAGTGGGTCCCACACGAACGTGGGCAACAGGGTCTTTCAAGATTTATTTGTCCCCATATGCACACATTTCGCACGTGCGACAGTTTTTGTATGGGCCCCACATCCGTCACGTTTCCCCCCTTCTCTCTTGGACTCTTTATCCCACCCTTACGTGGCGGATCCTCAGCGCGTCCGTTACGGTAGCCAGAGTCACAGCCACGTACGCAGGGATTCAATGCCATCCCGGTACCGGTCATTGTGAAACGCTTGAAC…
LT_peak_333	Chr07	23485138	23485382	245	HD.07G0001980	24104	PUP4	probable purine permease 4 [Camellia sinensis]		CTCCTTGACATGTATTATTATATTTAAGTTTGTCATGTATATTAATTTTCTCTGAGAAAATTAATTTTAAAATTGTCATGTACATGACAAGTTTAGTGAGAAAATACATGTATTATTATATTCCACACCCATGACAAGTTTTCTGTGTATATTCTCTCGATATACGTATAACAATACATGACAAGTTTAGTGAGCTGTCCTTTTAATTATCATTGGTTTAGACAAGCTTTTAATTTGTTATCATT
LT_peak_335	Chr07	48206495	48206847	353	HD.07G0006040	13044	At3g27390	uncharacterized membrane protein At3g27390 isoform X1 [Camellia sinensis]		AACACTTGTTGAGTTTTATCTTTTATGTCTTACTTTTTAAATTGTTTGGCGAGATAAAAATATGAAATATAAATAAAAATCGAAACGATTATTCATAGTAAGAAGATTCTGTAGCGGCTGTACCGATTATATGTCGGTAAGCGCCGGCCCCCAAGCCAGTGTCCATCTTCATGAAATGACATTGGTAGACTGGTTGGGACCAGTCTTGTATCCCAGTGAATAATGTTCCACTAATTAGGCGAGGACAGGATTCGACCCTGCAGTCTTCAGGTCATGAGCTTGATGAGTCGACTAATTCTTTACGCCTCGTTTAGCAACAGGCTAATTGAGTAACTTTTTGACTTTTTACAAAA
LT_peak_336	Chr07	53274204	53274415	212	HD.07G0007010	-84368	RE1	Retrovirus-related Pol polyprotein from transposon TNT 1-94 [Nymphaea thermarum]		TAAAGTGTGGTCCATACCTAAGTCAAGCCTCGAATCCCAACAAGTTTGTGCCCAACCATTACAGGCTTAATCGGGATCTGATAAGTAGCCCTAGTATGCCACCAGCATGTGTGCGAGGTAGGAAGCTTTGGCCAACGAGTGCTCTACTCCTTAGGGGGAACCCTTCTAGCATAGGCCCTGGTCACCCTGGTCGCTCTAGTCACCTCTTTCGC
LT_peak_337	Chr07	58865385	58865644	260	HD.07G0008000	8879	ALB4	ALBINO3-like protein 1, chloroplastic [Camellia sinensis]		ACGGTGCACTTTCTAATAAATAGAATTGAGAAGACTGTTCGAGCAGTGTGAGTAAAGGCAAAACAAAACATATAAGCCGATCACTCGAGCGCACATTTCACCGCTCGAGTGATGAAATATCTTTCCCAGAAGTTCAGTTTGCAGACAGAGATACTAGATGCTCTTATTTACGACTCGAGCGCACAAATGACGACTCGAGCGGTCAAACAATCTGACCACATTTTTTGCTTCAGGGGCGCTGCCTCTCGACCTTGCCATCT
LT_peak_338	Chr07	69170237	69170527	291	HD.07G0009700	-7330	CYCB2-3	G2/mitotic-specific cyclin-1-like, partial [Camellia sinensis]		TTACACTGTCTATTGTGATGCGTCCAGGGGATGGACTTGGTTGTATCTCGATGCAAGAGGGAAAAGTTGTGGCCTACGGATCATGACAATTGAAAACTCAGGCCAATCCACTGCAGCCTCCATAATGGCAAATTCTTATTCAAGAGAAATAGTTGAGCTAGGACCTTAATCCTATAAGGAGTTCAGTTCCTAATTTTTTGCCTTGAAAATTTGGAGGCATTACTTGTATGGTGAGAAGTTTGAGGTTTTCTCCGATCATAAGAGTCTAAAGTATTTGTTTTCTCAAAAAGA
LT_peak_339	Chr07	74315978	74316206	229	HD.07G0010300	36341	--	reverse transcriptase [Corchorus capsularis]		ATTGGTGGTGATTAGGGTTTGAGAAAGAGTTCCACAATGCCAGCGTGGGTGCTATGCTGCGGTGGAGTTCATGGCATGGGTGATATGCACCATGACGGTGATGGCTTGAGTGGTTGTAATGGGTTGAAGATTATGGTTTGGGATGTGGAAAATAAAGGTATTAATGATAGTTTTATTTTAGAATAAAATTGCAAGGGTTAATTAATTACACATACTTCTCTTGAAATTT
LT_peak_340	Chr07	91639808	91640092	285	HD.07G0012990	2292	--	Reverse transcriptase zinc-binding domain [Macleaya cordata]		AGAGAAGTGTCCTTCGTCCCTTTTCGGCCACAGCCCGATGGAATTGCCATGGAGTTAGATTGTTCCTATCCTGCTTGAGCATAGCTTGGTGCAACTCCTCTAGTACCTTCCGCTATCGGTCCTTCCTAGGTGGAGACTTAAAAGCTTTAATTTCACCATAACAAGGAGCATACAACTACCACCCGTAGTGGAAACAATCACTCAGACGCAAACTCCTCCCCCTAGGGAAAGAGATCAAGTGTCTATTCCTTTCATAGAATCAAGCTTACCGAATCGCAACCAAAC
LT_peak_342	Chr07	116322977	116323232	256	HD.07G0015600	25574	ycf15-A	Ycf15 [Lancea tibetica]		TTGTTGACCTTTGTTGTGTCCATTATATTGAGAGATAGAGAGAGAGAGAGAGAGAGAGAGAGAGAGACGTATTGTTGACCTTTGTTGTGTCCATTATATTGAGAGAGAGAGAGGGGGAGAGGGAGAGAGTATATGTGTATGGTCTCTTCGGTATTGTTGTTATTACTTGTTTAATGGAGGTCTTTATCAGTACAGAGGAGGGCAGGTTTTTTGTTAGGTGTGTACACTGGAAATAGAATCTTTTAGATGTTGATAT
LT_peak_344	Chr07	130810417	130810639	223	HD.07G0016950	19953	--	uncharacterized protein LOC114280204 [Camellia sinensis]		TCTAAACACTATGACATAAAAATCAACTAATCAGATCATTGAAATGGGACAATTGATTAGATCATTGAAATAGGCCTGTGAGTGGGCCTACAAGTCCAAACTAGACCGATCCAGTCCACATATTGAACTAAAGACAAAGTGAATCACTCACAGATTCCACAAGTAGCAATGGACTCGTATCGCAACCGTTCAAATAACTCTTAACTCACACACAATTATAATA
LT_peak_345	Chr07	134442984	134443283	300	HD.07G0017410	-49780	At4g18820	protein STICHEL-like 3 isoform X1 [Camellia sinensis]		TATACTGGTAGTACAAGCTCGCCATAAAGAATTGAGTGTGTGAAATTTTGTCGCTTCTGATCCGCTGTGAAGGCAACAACAGCAACAAATGGAACTTCCTACATGACGCGATCAATTTTACCTTTCTATTAGTAAAGCCTGCCATCTAGAGAGGTAGAAGGGAAAGTGAAAGGACCGAAAGCGCTTGTCTAGCCTATTTATATTAACCGATTCTGATTTTCCTTTCTTTCGACACACCTAACATGTCTTCGACCCAAGGTATTAAAGTGGAATGTAGCATAGATAGCTGCCCTGAGCTAA
LT_peak_347	Chr07	177152698	177152950	253	HD.07G0022630	-16497	At1g61370	G-type lectin S-receptor-like serine/threonine-protein kinase At1g61550 isoform X2 [Camellia sinensis]		TTGATCAAATGACCCACAAATTTATAAACTAAAAAGTTTTACAAAAATCCAGAGAAATTTTCTCTGGGGTTTTTGTGAATTTCTCTGGGTTTGAAGTGAATTTCTTTGGCTTAATCCATCCACTAGACCACCTGAAATTCTTAATTAAACCTTTACCCGAAATTGGATTTTCTCAATCAGCACGGTGCAGCCTACACTTTGATGAGCACAACGCAGTTCACTTTACAGCTACTTTCTTGTCTGCAATTATACT
LT_peak_348	Chr07	179733500	179733930	431	HD.07G0023010	26472	FIS1A	mitochondrial fission 1 protein A-like, partial [Camellia sinensis]		TTTATACAAAATGTACTATAGACTTTTCCTCACATTCCATGGGAATGCTAATTTCACCACATGTGAGATTTGTAGTCCTGTCATTTTTGTTAACTAAACATAATTTATGTAAAGCTTACTAATCCAATTCCATCACTCATGAAACTAATCAAACATGGTCAAAGAATTGAGCCAAAAGATTATGGAAATTCAAGCTTATAATATTGCACAACCCAACAAATTCACAATTTCTCATACACAGCCTGCCGACGTGTCCTATTTTGAGCATCAGGAGCACCGTACTCTCTGTGGTGTCTCTCAGTGTACCAAAACCTAACCCCAACCCTCATCCGAAGAAATCCTGAAGCCCTTTGCCGGCGAAAACTCGGTCGGAGAGCTCAGCCAGAACGGCATTAACAG…
LT_peak_349	Chr07	191464007	191464249	243	HD.07G0024810	8600	--	RNA-binding protein like [Actinidia chinensis var. chinensis] [Actinidia chinensis]		AACCAGATGTCTTGGGCTATAAATCCATCACCAACAGCAGCATTGGGAAAATGGAATATGAGTTATATAGAAACCAAAAAATTTGGGCCTTCCACCAGGCTAAGATCAGGCCCAATTCATTGTTGAGATGTTGAGATCAACAATAGCCACCGCGTTAAGATGAAGGATTTTATTTGAATTTAAAATATGTCTCAGTATATTCAATTTAAATTCTTATTATATTTTAATATGAATTTATTAATA
LT_peak_351	Chr07	206118920	206119787	868	HD.07G0027290	28292	--	hypothetical protein TEA_019291 [Camellia sinensis var. sinensis] [Camellia sinensis]		TGCTTACTATCTTTTTGGCTTGATCAAGTCTCAGCTCAAGCTGCCGATGGGCATCCCGAAAGCAAGGAGTTTGTGTCTATTCTTGCGGATAGCATATTCATAGGTAAAGTAAAGAAATCGTTGGATCTGAAATCGAAGTCTTCATCCTCTGCATGGCAAGGTGAGAGGTAGGGCTTAACGGTTTCGTCGAAGCAAAGTGCCAAAAAGGGTTCGTGAGTTATTCTAGGCGAGTAGCTCTTCCTTCAAGGCTACTGGGAGGAGATCTCGCTCTCAATTCCTCTAGTCTAGGCTCGCCCTTTCCTCCGTCTCTTCCTCTTTCTTCTGTGCTCTAAGCGCTTCCCCAATCCGAGTTTATGGCACTACCTCACGATTACAAGAAGGTGAGGCGGCTAGGACGCA…
LT_peak_352	Chr07	221478746	221478956	211	HD.07G0028340	2786943	--	Glycoside hydrolase, family 47 [Corchorus capsularis]		CAGATATGTAAATACGGCGTTTACATACAATTTCTCGCGCGTTACGTTTCGCACACTCGAACACCTATACGGATTCTCCTGTACAGTGGCAGATATGTAAATACGGCGTTTACTTACAATTTCTCGCGCGTTACGTTTCGAACACTCGAACACCTATACGGATTCTCCTGCACAGTGGCAGATATGTAATTACGGCGTTTACTTACAATTT
LT_peak_353	Chr07	38904271	38904531	261	HD.07G0004250	-7654	At3g47570	probable LRR receptor-like serine/threonine-protein kinase At3g47570 [Camellia sinensis]		CGTTTACTTTCTCATTGGGAAAAGAAAACAAGTTTTTATGTCAAAATTAAAATAGTAAAAAGTATAAAGAATAATATAAATTTTTAATACCGGTTACGTGTATTTAATAACATATTATATGTATGATATTTTTAGAAAAAAAAATTCTAATAAATACACACGAAATTCACCCACACCCATGCACATATGTATGATTTTTTTGGGAGAAAAAATTTCAATAAAAATCATAGAGCACTAGTGTTTATCTCAATTTAAAATGTG
LT_peak_354	Chr07	46056840	46057066	227	HD.07G0005570	119500	At4g18970	GDSL esterase/lipase At4g18970-like [Camellia sinensis]		TGCCGAAGGAGGAATCACTGGTGCTAGTGCTGCAACTACCGTCGGCACTGTCGGCATGGGTGGAACCTGAAAAGGCAGTTGTCATATGTCAGCCACAGTATGTGTATTAGATGTAAGTATGGTGTACAAAATGAGTATTTACAGAAGTCAAACATAGTGTATGAGTACAATGTATGAATGTAGTGTGAATTTGGTACGAGAGTGCAGCATTTCAGATGCAGATCCTC
LT_peak_356	Chr07	100605001	100605367	367	HD.07G0014060	285078	--	protein enabled-like [Camellia sinensis]		CACCCAACTCTCTTTCCACCGACCATGGTCCGATATAGCTGGTTCATTGAGCACTTTCGCGAGAGAGAGCTAGAGACCCCATAGGAGACCGAGCACTATACCCCGGGCCTTTTGATGTTCACCTTGTTTGCAAACACGTGGAACATCGTAGGGCTGTATCTATTAAGCGCTCTGGTGACCTTACCTCAAGTCCAGCTCTATGACGCGGGAGGAGCTGGCCTCGCCACATTTGATGGCTACATGAGCTCGATATCCCGCAGGGTGGTAGACAGGGTTGGAGGCTATTGGAGAGCCTGGGAGGTATGCTTTACATTTCTGCTTTACATTTTCTATTTTACATCTGTGCTTTCCGTTTTTCACTTTTTGT
LT_peak_357	Chr07	138943893	138944134	242	HD.07G0017900	42314	--	protein MAIN-LIKE 2-like isoform X1 [Camellia sinensis]		AAAAACTACCACAAACCACCTATTACCCAATGGAGGTTGGGGTAAAAATAGCAAAGATTTGATTGGATTCAAGCTCACAAACTAGACAGTTTGTTAGCAACTATGCTATATATAGTGCTATATTTGAGTTATGGATCTCCTAGGGAATATATGTGTGGGCTCATAGGATATACATTTATGTGCTAGCTGTTTTGTTCTCAGGCAATGTAGGAAGGTTGAGGATTATACTGACCTTTTCTAGA
LT_peak_358	Chr07	167620802	167621169	368	HD.07G0020740	-61797	--	disease resistance RPP13-like protein 4 [Camellia sinensis]		AGGTGGTAAATCCATACATTCTAACAGTATTTTGTAACTACCAAATCTAATCCAAACTTCAGATACGGTGAAAGTAATCACCCCGTGCAAGATTCAAGTATAACGCATTAGTTTCTTTAGTTTGATTCGAGTTTTGCTTGACAAGCATGTACCAATTTTACAACTATGCAGAAATCCAAAAATTACACTTGAAAAGACAAATAATGTTTAAAAATATTTGGAAGCCAGTTATTTTTTAAAATTGGATTTGAATAGCTGATCATTCAAATAGACTCTTTTTTAGTCCTCCCTAATATTAGGCATGCTGTAGACACCCCATTTTTGACCGACCTTAAGACTCAAACGTCATTGATTGAGCGCTCGGTGAT
LT_peak_360	Chr07	226458700	226458910	211	HD.07G0028350	-2052062	--	Calcium uniporter protein [Actinidia chinensis var. chinensis] [Actinidia chinensis]		TTACATATCTGCCACTGTGCAGGAGAATCCGTATAGGTGTTCGAGTGTTCGAACCGTATTGTGCAAGAAATGGTCCCGAAACCCCGTATTTACATATCTTCCACTGTGCAGGAGAATCCGTATTGGTGTTCGAGTGTTCGAACCGTAATGCGCAAGAAATGGTATGGAAACCCCGTATTTACATATCTGCCACTGTGCAGGAGAATCCGTA
LT_peak_361	Chr08	7877673	7878128	456	HD.08G0002020	48820	VAMP724	vesicle-associated membrane protein 724-like [Camellia sinensis]		ACCTTGATCTCTAGAGTCCTGTACTCCATGTTTGATGAGAGAGAGAAATTGGGACCTCAAGGTATCAAAGTTGTGATATATATCTATCTGTTTGGGAAGTGGGAATCTTGCGTCAACGGTTGAGAAAGTTCTTAACCTGATGGGTTGGGTTAAAGCGATGGAAGTAACCGTGTTTTGGGTTAAGGAATGAATAGCGTGTGGACTTTTAACTATGGTTAAGGAATTCTAGGGGATGGCTGAGTTTGAATTGAACAATTCAATTGGAGCAATAAACGCCCAATAGGTTACCTTTGACGTGATGGAATAATGAAAAGGAAATTGGATAGTTACTTGGACGAATATCACCTCAATTATTTATAAATATCACATGAAATTTTCATATAATTTTTAATATTACTT…
LT_peak_362	Chr08	12670814	12671071	258	HD.08G0003050	-5722	CBSDUF1	DUF21 domain-containing protein At4g14240-like isoform X1 [Camellia sinensis]		ATAAGGTTTGATTTTTCACAAATTTATAGTGGTCTGGTATATGGAATAATATGGACTGAACTTGAGCAACAAGCCCATGGACCGAGGATTGCAGTCCCTTCCCTTCACTTGGGTTTCTTCACTAATGGATCTTGGGTTGGGTTTGGAGGTCCATCATCACGAGTGTCCAAACGAGTTTGTGCCAACAAATTAAGGGGCGCTTACCAGTAAGTTTCATATACAAAGTTCAAAATCTATCTAATCTCAAAATAAAAAACT
LT_peak_363	Chr08	14657030	14657291	262	HD.08G0003450	-16402	HIDM	2-hydroxyisoflavanone dehydratase [Actinidia chinensis var. chinensis] [Actinidia chinensis]		TTAATTAAACCTTTGTCTTCGTGCCTACCAATTTGAAACCCTAACGTTTGCCACCTCTGCTTGCCATCATAGCTACTTCCGACAGTTCTATCATTGTCTCACCTCACCCATGCTGTCCCTCTCTTCACCCGTTGAAAAGGCAAAAATAAGTTGAAAAATGTATAAAGGACAATCCAGACTACATCAGTGCTATCAATTTTTTGAGTTCATGCCTACCGAATTAATTGTGATGCGTATAAATTAACTCAAATATCTAATTATA
LT_peak_364	Chr08	18980403	18980616	214	HD.08G0004520	7587	ACA12	calcium-transporting ATPase 12, plasma membrane-type-like [Camellia sinensis]		CTTGGGTACGTGTTTTATGTACCCGGTACACATATAGAGGTATTATGCAAAATACCGGTACCCATATATACCAGGCACAGATTCGGCATCCTTTGCAAAGTAACCATGCTTCATAGGTTTACTTCAAGATACACTGTCAATTCTTAACCATAGTTTTCAGTTTCAAGACACAAAAAGTACCCACATAGGCTCTGATCATGATGAAGATTAAGAG
LT_peak_365	Chr08	27525748	27526164	417	HD.08G0005890	78117	ZFP10	transcriptional regulator SUPERMAN-like [Camellia sinensis]		ATCAACTCTTTATCAACTGAAAAATGAAAAAAGTGTGGGGTCTACATCATGACCCACCCATCAAAGGATTTAACCAGGGCCGCTCATCATATGCGTCATATGTTTCTTTAAATATCAATCCAATTGTATGATTTGGACACTATAGCAAAATGGAGTCAACATGTGTAGCACAATTGTCAATGTCCAAGTCAAATTCAGGTGAGTCTGGCTAGAATGCCTATGCCCATGTGATTAGTGTCTAGTGACATCAACATTGTGAAGGACTCAAATGTCCCTTTTCACCCAGGCCCAATTTCTCATGTCCATGAGCTTTTGTACAGGTACATCACGCGTTGGGCTTTAATTGGGCTAGGGTCAAGAGTTTATAGCTAAAAATTTTGGAGTTATCACTCTGCTCAA…
LT_peak_368	Chr08	56602182	56603223	1042	HD.08G0009770	19301	CRK10	receptor-like kinase LIP1 [Camellia sinensis]		TACATTGAAATTTACGTGGGGGGATAAGATGAAATACATATGGTGCAAGTACTCCTTGTATTAGAATCTCCTCCTGGAAGAGCTTAGCTACTTTACTAACTTGTTCCATTAGCGTAGAGTTTAAAACATAGAAAGTGTATCCTCCAATAGAGTATTAAATTATTACCTCTATCATTGGAAACTTATACTATAAAGGAATTGATTCCCTTCCTTTAAAGCACTTTTCTTAGGGAGTAGGAAGTGTCTGCAAGCCTAGTCCTTTGAGCTCGGACTCCAACAAGAGTTCGAGCATTAGAAGCAGAGGTAGGACTAGTCTGGGTATGAAGCCTTTCCTAGAGTGAGTCCTTCTGTAAGTAGAAGGCAGCCATCTAAGGGATGCAACTAGTCTGTATGCAAAGC…
LT_peak_371	Chr08	98415748	98415962	215	HD.08G0014950	24028	GT6	anthocyanidin 3-O-glucosyltransferase 2-like [Camellia sinensis]		TGTTAGACAATTTAGTAGCAACTTCTTAGGTTTTGATATTTTATTTTATTTTATTTGGTTGACTGAACTTGGAATATGAGTCCAAGTTACCTATGTACCCCAATAGAATCAAGCCAAACGTAGTTCAATTTTGGGTCATTCACAGTTTCAACTCATGTGGACAAGGAGCAACATGCAGTTTAGGCTCGTTCACTAAGGAACGTTTGCGGAAGCTT
LT_peak_372	Chr08	102267371	102267688	318	HD.08G0015460	1314	PCMP-H81	Pentatricopeptide repeat-containing protein [Actinidia chinensis var. chinensis] [Actinidia chinensis]		AAAATGCTGCCAATTATGAGCTGTTGGCTAGAATATATGCTAGTGCAGGGAGACATGAAGAAGCTCAGAGAATGAAAAGAGAAATGAAGGAGAGGGGAGTAAAGACGGTGCCGGGTAGTAGTTGGGTTATAAACCAAAACTAACGCAAGCATTAATTTTGAGATCAATCTCACCTTTTCTAATGATTGACAAAAAAGATGGCTTATACATAGACATCGTGACATGTATGCAAAAAAGACAATAAACATCAGCAAAATGGTCCTTTTTTAGGTATTCTAGTGCTATTAAGCAAGGCAATTCCAAGCTGAGGATAACTAC
LT_peak_375	Chr08	152389154	152389418	265	HD.08G0021240	-42609	At2g05160	zinc finger CCCH domain-containing protein 18-like isoform X1 [Camellia sinensis]		AAAGACTCCGGATAGACAACGTGGAGCCCACCAAGGCCTGCGGACTTTTTGCTCCCCTTTCAAGCAGGCAACTGGGAAAAAAAAAAATTTGACCGAGACAAATATTACTGCAATCTAAATTTACAATCCGAAGCAAATGATGTATTCATTATCCATGCAGAATCAGTAGCATTGATACCAAATGAAATCAAAGAAAAAGGAGTCTAAGAAGGTAATTGTACTTTATGATGCATAACCAGTCTCAACTCCATCTTAGGTTGTGTTT
LT_peak_377	Chr08	203685295	203687038	1744	HD.08G0031090	45123	--	maturase, partial [Celtis philippensis]		AGAAAGTCGAGCTACAATAGGGGGTCTTGGTTATCGCGGCCTAGCCTCGCTTATTTCTCGCCCTCCTAAAAGGATGCGGAGATTATGGGCTATCTATACCAAAGCCCTCTATTGATTCTCCCTTGAATGGTGGATTGATCGTGGATGCCCTTCGGATCCATATTGGATAGGTTTTATGATAGATTTTCTTAGGGAGTCTCTTAAACCAGAGGATCTAAAGATTGCTCCTGAGGAAGTCATGTTGTATACCTATGCAGTAGCCCTCTCTCTCTATTTCAGCTCAAAAGCCGTTACTTCCAATCTGATATAGTTGTTAGTAGGAAGACCTTGTTGTTAGCAACTAAGGTTCATTAGCTCCAAGCTAGCAGTACGACCAATAAGAGGAAGAGATTGAGAGAA…
LT_peak_378	Chr08	203807594	203807831	238	HD.08G0031100	49040	--	aromatic aminotransferase ISS1-like [Camellia sinensis]		TGGTCTAACTCTTTCGGCACAATACCACACCACAAAGTGATGAGAAAGTGCAAAGAGAGGCGAAGGAGATTAATACCTGAGAGGTTGTCCGCAAATGAACAAGAAGCCCCACCCTTTAGTATTTACGAAGGGAACCAGAAACCTATTAAAGTCCAAGCAAGAGTTTACCGCAGCAGATGCACACGATCAGTCAAAGAGATAACACATCAATTCGTAGAGAAGGACCAATGGCCACCTG
LT_peak_379	Chr08	206109590	206109861	272	HD.08G0031690	13255	LBD19	LOB domain-containing protein 19-like [Camellia sinensis]		TCTAGACAGAGTTGATTGGCTTCTAGCAATACAATCACCAAATTAACACTTCCAATACCCATACCGTCAACTAATGGGAAAACCATGTCGTCACCACTTACACTTAAGGTAAGGGCAGGAGCATAACTGCAACTAAAACTATTGCTAGAAAGACAACTATACTCGCATGCAGACTACGTCAGTGGGGGCAACTCACCTTAACTCTGTGCCTCCTATAAAATAGTTGATATATCGCATGCATCAATAAAATTAGTGTGGATGTCTTGCTAGAT
LT_peak_381	Chr08	34589941	34590215	275	HD.08G0006970	68001	--	Caltractin like [Actinidia chinensis var. chinensis] [Actinidia chinensis]		AAGTTATGGGGCCAGGTAATCGGTATTGACAATGATACTCTGCAAATGGCATCTTTACAGTGTGGTAAAGTAAGAATAGTTACTAAGGTGATGGAGTCTATTAATACAGTGATTTTGTTGGAATGTAAGGATATGTCTTATCCTATTCGAATTGTGAGGAACAAGTTATCACAGTTAGTTCTGTTAATCGAGAGGATCCACAAATGGGTGAAGGGTCATCGTATTGCAATGGTGAGAAAACTCTTGTGACGAAAATGGTGGGTGCTGCAGTAACT
LT_peak_382	Chr08	49549292	49549623	332	HD.08G0008720	-6378	At5g27410	branched-chain-amino-acid aminotransferase-like protein 1 [Syzygium oleosum]		GAATTGATTGATCCTCTGATTGTGTTGTTGTCTCCATCATCTTGCTTCTTCTTGGAATCGTTGTTGAAATTGGGGGTTTCTGTATCTTAGCTGTAGAGTGGAAGAAGAACCCAGATTCAAAAGCAATTGAAATCGCAATCAAACAAGTTATAAAGCCGCAACCAAACAGACTTCTTTTGCCATCTTCTTCAACACAAACTCTTGCACACTACTTGTTTGATAGTTGGTCTCACAGACATTTGGTCCCTCATTGCCATTACCAAAATGCATAGAAATTTCATGTTCTTGCGCCCACACCAATGTCTTGGATCATCTCTTATTGATAGAAGAGT
LT_peak_383	Chr08	141021326	141021537	212	HD.08G0019920	31198	rhp16	DNA repair protein RAD16-like [Camellia sinensis]		TGGGGAAATGTTGCTGTTACCAAGAACTTTTTCAGCATGTCCCCAGTATGTCTGTAACGTGACCCCAGCGTCAAGTATGGGGATCAACTATCCATCAAGTGTGGCATGGAGCTTTGCTTGTGCAAAGTTATTTATGCAACTCAGTCTTTTTATGACTTCTTATGAGAAGAAAGAATATGCAAGATGGAGGAATACATATGTCGACGGAGTTG
LT_peak_384	Chr08	141845851	141846144	294	HD.08G0020050	-5283	HPL	fatty acid hydroperoxide lyase [Camellia sinensis]		AAAGTGATCCGATCCAGCTATAATTTTGAATCAAATTAGGGTTCGCAGCCCGGTTAGGCCTAGATCCACAACTGTTCATCACAGGAAATAATGAACAGTGTGGAAAACTGAGGACACAAGAGGTTTTCGACATTGAAAGTAGGGAAAAACCCTAGTCTAATCCAGTTATTGGTAATGTTTGGCTATTATTATAATGCCCTAAATGCGGATGTGGAGGGTTAAGCCCAAAAACATACAGAAGGGATGGAAAACCTTAAGAACATGCAGAAAACGAAGGAAATTGTGAACTTACGG
LT_peak_385	Chr08	201718376	201718730	355	HD.08G0030720	-5513	BRL3	receptor-like protein kinase BRI1-like 3 [Camellia sinensis]		CATATATCAAATCTATTGGGAATTCTTGTGGGTCAAAAGAGAATTGGGCCCATGATACTTTTAGTTTACTTTAGTGGGCCTTAGTGGTGTTGTTAGCTTTACAATGCAATCGGTAGGAGTTGAAAAAAAGAAAAAAAAGAAAAAAAAAAGTACGGTCCAATAAAACAGCCCCTGGTTTCTTTGCGAAGATTACGGAGTTCTAATATCTATAGTCAAATATATAACTTGGCTATGGATCGGATTCGGGATGGTGACTGGTGGCTGTGCGGAGTGCACCTCAATTACTGTTATATAGTTAAATAAGTTTATTTTTGGATTAATTTTGATAATTTGAACTGTTTATATTTTAGAATAT
LT_peak_386	Chr09	5357	5730	374	HD.09G0000010	-107740	--	transposase [Cucumis melo var. makuwa] [Cucumis melo]		TGCAAAATGCAAGTAATGTGCACAAAACAGTGCGATGAGGTGCGCAAGATATCGCGACAAAATGCATGCAAAATGCAAGTTTTGTGCACAAAACAGTGCGATGAGGTGCGCAAGATATCGCGACCAAATGCATGCAAAATGCAAGTTTTGTGCACAAAACAGTGCGATGAGGTGCGCAAGATATCGCGACCAAATGCGTGCAAAATGCAAGTAATGTGCACAAAACAGTGCGATGAGGTGCGCAAGATATCGCGACAAAATGCGTGCAAAATGCAAGTAATGTGCACAAAACAGTGCGATGAGGTGCGCAAGATATCGCGACAAAATGCATGCAAAATGTAAGTTTTGTGCACAAAAACAGCGCGATGAGGTGC
LT_peak_387	Chr09	14560	14830	271	HD.09G0000010	-98578	--	transposase [Cucumis melo var. makuwa] [Cucumis melo]		TGCGATGAGGTGCGCAAGATATCGCGACAAAATGCGTGCAAAATTCAAGTAACGTGCACAAAACAGTGCGATGAGGTGCGCAAGATATCGCGACAAAATGCATGCAAAATGCAAGTAATGTGCACAAAACAGTGCGATGAGGTGCGCAAGATATCGCGACAAAATGCATGCAAAATGCAAGTAATGTGCACAAAACAGTGCGATGAGGTGCGCAAGATATCGCGACAAAATGCATGCAAAATGCAAGTTTTGTGCACAAAACAGTGCGATG
LT_peak_388	Chr09	17625	17881	257	HD.09G0000010	-95560	--	transposase [Cucumis melo var. makuwa] [Cucumis melo]		AAATGCATGCAAAATGCAAATTTTGTGCACAAAACAGTGCGATGAGGTTCGCAAGATATCGCGACAAAATGCATGCAAAATGCAAGTTTTGTGCACAAAACAGTGCGATGAGGTGCGCAAGATATCGCGACAAAATGCATGCAAAATGCAAGTAACGTGCACAAAACAGTGCGATGAGGTGCGCAAGATATCGCGACAAAATGCATGCAAAATGCAAGTTTTGTGCACAAAACAGTGCGATGAGGTGCGCAAGATAT
LT_peak_389	Chr09	5837581	5837783	203	HD.09G0001030	14510	At1g60630	inactive leucine-rich repeat receptor-like serine/threonine-protein kinase At1g60630 [Camellia sinensis]		GTGTCCAGCTAATCAGATCCTATTTTTCTGAGAGGACAGAAAAGCAAAAAGCCTCCATCCCCACCTCCTCCTCCATAGAGAGAAGAGAAGTGAAAGAGAAGGAAAATGAGAGATTTGTTTGTTTTGTTTCCAATATTCACACTCATATATATATATATAGAGAGAGAGAGAGAGAGAGAGAGAGTTCTTGAGCCTTTGAGACC
LT_peak_390	Chr09	10954751	10954952	202	HD.09G0001880	13326	PER5	lignin-forming anionic peroxidase-like [Camellia sinensis]		AGTTACGATTCCTAACTAAACAAGGGATTGAAGAAGTAAGGGGGGACCGAGTACAGGAAAAAAATCGCTCCATGGTAGCAATGAAGTACACTTGTAGTGTAAGGGAAGTAGAGATAGTAGAGATTGATAGCGAAGACTGCAAGGTCTTGGATGATGTCGGCAAAGAATATACCGACAAGAGCGAAGAACCTTTGAAAAAGGT
LT_peak_391	Chr09	84253804	84254039	236	HD.09G0009280	167616	PAT22	probable protein S-acyltransferase 22 isoform X1 [Camellia sinensis]		TGGGCTTATGTATGAGGGTTTAAAGGTTATGGGCGCCTTAGAATGGGTCGACGAGCATGGAGTCTCGTGTATGTGGTTGGGAGGCTTGTGTAAAGCTCGTTTTGGGTTAGTGGAAATCCCCGAGTTGGGGTAATATAATGTGGATTCTTTGTTTTACGAGTACATTATGCCTAATGGGGGTGATAATTTATGATAATGATTATGATAAAATGGAATTGCAGGATTGTAAATTTGCT
LT_peak_392	Chr09	94316216	94316454	239	HD.09G0010340	10855	--	protein MAINTENANCE OF MERISTEMS-like [Camellia sinensis]		GAGAGGCAGACTATCAGGAAGGGGGAAGGCCCCTCTAGTAGCTGCACCAATGAATGCCTATAGCAGATAGTACGCAGGTTTTTCTCCCTATTAGGGTACATCAGTTTGTAACGAAATAGCTTGGTTGGTAGCGAACTCACTCTTCATCTCATATAGCAGCAAAAGTTCATTCATTGATTTTCACTCATACGACGGAGATAAAAATGAAAAACTTGCTTCTCATATAGCTACGAAATGAA
LT_peak_393	Chr09	94319736	94320142	407	HD.09G0010340	7300	--	protein MAINTENANCE OF MERISTEMS-like [Camellia sinensis]		TTATCTGTCTTAAGCCCTTCTTTCTACCACATCTGGACCTAGAATCAAAATTTTCTTTGAGACGAGCCTTCTTCCGTAGATGGACACAAAACGATTTCCTTTACTTATTAAGATTATGATTGAATTGTCACTTAAGGTACTTGTCCACCAGACACATCCTTCCCTTCCCTCTCGGGGTGCTTCTTCTATCCCCCTTGCTCAATCAGAAAAAAAAAGTAAATTTTCAATCAACTAATGAATGCCGTCAATCCACTTTCTATCAATCGACGACTGCTCCTCTTCCATTCTGAACTAAAGTGTACCATTCAGAAAAGGTAGGGTTACAGGGCACTCTGAGGAGGAGATTTGTAAAAAGGATTCCCAATTCATTAGTAGGGGAACACCCTTATTAAATAACTT…
LT_peak_394	Chr09	102480372	102481512	1141	HD.09G0011150	-21459	GALT6	hydroxyproline O-galactosyltransferase GALT6-like [Camellia sinensis]		ACGCCATGTCCACCTAACCACGAAAGCATCCAATATTTCAAGAGCTATATGCCAGGCCGCAGATCAAAGACTCCGCCTGGAGGGCAACCAAAGCACCTTCCTACAGTACACCTTTTGAATTTGATTTTCCATAGCATGTAAATCTTCCTACCCGCAAAACGAAATTGATTGCTTCACTTCACGTGAAAGAGGGGTCTTAGCCAACGGGGACCGGCCGCGCAGGCTCATTGGGCGTTGGTTTCTCAAACCGCTAGGGCACTTGAAGCAAAGCATGCAATTATGCCTCCTTTTTGAGTAAGCTCCAGTGTTTTTCTCTTCCTGTTCGTAAAGGATCTTAGCCTACATCGGTTACCGACCTCGTAGGTCTTTGGGCTAGGAGAAGAGAGAGAGAGAGAGGGT…
LT_peak_395	Chr09	110531368	110531732	365	HD.09G0012280	-5848	SPS1	probable sucrose-phosphate synthase 1 isoform X1 [Camellia sinensis]		ATGTAATATCGGGACGAGTGACAGCTAGATAGATTAACTTCCCAACCAACCGACGATAACAACTAATATCGAGAAATAAGTCCCCAGTTTGCAGTCGATTGTCACTTTATCATTCCTCAGTTTCTTGCTTACTTGGTGGTTAGCGGTCCTATTCCTCGTTCACTGTCCGATGATTCAGGCTTCTGTTGCTTCTTTCATGGAGCCGGAGTTCGCTAGCGTGCCCTATTCTCCGCTCGAAGGCGTGTTCTGGTAGAAGCCGGTGTAGTGGAGTATTGCTTAAAACAAATATTAGATCATCATCAAACTTGACACTAGAATCCATGGGAGTATCACTAGGGCGAGTGCTTAATAGGCCAGTCTTAGTA
LT_peak_397	Chr09	141738484	141738715	232	HD.09G0017760	11398	SYP22	syntaxin-22-like [Camellia sinensis]		TGTATTTTTTAGGTTGCAACCAAACACAACAAAATGTTTTCCCATGAAAATATTTTCTGCCGAAATGGACTGTTAGTATGCGCACTGTTCCCCCCCTCTTTTTTTGGAAGCAATCATGTGCAAAGGGAGAGTGATAAGAAAGTGTCATGTTCAATAAATTTCAATTACAACATAGAGTTGTTGATACACGTCATACTGGGCACACCCGATGCTATGCCATTACCCACAATCA
LT_peak_399	Chr09	138546249	138546510	262	HD.09G0017220	82533	At3g47570	probable LRR receptor-like serine/threonine-protein kinase At3g47570 [Camellia sinensis]		AATGAGCCTTCTCCCTGTTAGCTCAATAAGGGAGTTTGCTTCCCTCTTATAGAAGCAACCGCTCTTGGAAAATAACATTGAAAACTTCTAAGCATCCATGTCAGTCTCCAATGCGAGAAGGCCAGATTGACTTCTTTATTTTGTTGTTTCCTAATTAGTCTATATTTGTGATAGATAGGATCAAAGTTACCGACGTTAGCCACCTATTCATATCACAAAAAAATTGAATGAATAAACTGACTTCCCAAAACCCCCCTCAGAA
LT_peak_401	Chr10	9521663	9521889	227	HD.10G0001210	-59503	AATL1	lysine histidine transporter 4 [Camellia sinensis]		CATTTGTCAATTCCATGATTCAATTGTACAACTTCAACATTGTATTACAAAAATAATAAGAAGAAGGAAAAGGACGATGAAAATTAGTAAAAAGTAACTACTTTTAATAAAGGTGTGCGGTGGTCCTAAGACTACTTGGTAGGCTGCTCCTACTTAACCTCCACAGGTCACATGCTGCGGCGGCTTTCCCACGAGCCAACTATGGTAGGCTTTGTAACGCCCAAACA
LT_peak_403	Chr10	32577397	32577600	204	HD.10G0004600	-5086	OFP7	transcription repressor OFP7-like [Camellia sinensis]		AAAAGAATACGAAAACTAATATTGTAATAATCAGGAGTCTGACTAATGATTATTATATGTTTTTTGATTTGTCTGTCGTTGTTCGGGCTTTTGCTATGAATCCATCAATGTACCGCTGGATACACCTCAATTCTTTTTTCTTTTTCTTTTTTTGGACACATACACCTCAATTCTTGACTCTTCCCTCCGCAGCAATACTTTTAT
LT_peak_404	Chr10	34389545	34389887	343	HD.10G0004890	25087	pol	gag-pol, partial [Camellia sinensis]		CCCACATTCCTCCTCTTATTTTTTTACTTTCATCCCTTATTTTTTATTTTTTGCTTTTTTGTTTACTTATTTTATTTACATGGTGCCGTTAGGCATGAGCATATACTAATAAATCAATAAAACATATAATTTAAACACATAAATATAATATACAAAGCCTGGAGGGTCTATTTCTCAAATCTCAAATTGGATCGGGTACTAGTGTAAACAAATCGAGACGATCAATCTCAAATTGAATTGGGTATTAGTGTACACAAATCGAGACGATCAATCGCCTAATTTTATTTTTTTCCAACCATGGTTCTTGTTGAAGTAATATAACTTCTTAGGGTCCTTTATGATA
LT_peak_405	Chr10	38443205	38444695	1491	HD.10G0005340	207677	SEC3A	exocyst complex component SEC3A-like [Camellia sinensis]		TTGAGTCCATAATATGATAGGGAGTGTGGCCATGCATACATTGCTTTGAAATTTCCTTGCCATGCACTGTCTTAGACTAATTCGTTGGAGGGGGACACAGCTACCTTTAGGGTAGGGAGACAGAGCTACCTTTATGAATACATTATCGAAGTGACAAGGAATGGTATCGACAGAGTGGAAGGGCATGTGCTCAATAAAAGTAACCACTCACCCACGCTAGGGATAAGACTGAAAGTAGCTCTTCTGATTCATCCTGTCTTTCAAGGAGAGGAGGAGCTAGTATAGGTTCGAAGATAGGTTCGAAGAGGCGAGTAACTGAACTTCATCAAGCCAAGAAAGAAGCTCGACAAAGACGGAGAGGAAAGCTTATGAGAATATCGGAGGTGGCATCAATACCAG…
LT_peak_406	Chr10	39687751	39688228	478	HD.10G0005510	10794	Xyl2	beta-xylosidase/alpha-L-arabinofuranosidase 2-like [Camellia sinensis]		GAACCATTCGGGCCATGAAAATTCGGACTACCAAGCATCGTTGTTAATTTGTATAGTGAAAATTATTATTTTTGTATTGGTATTTTGAGAAAAGTGATACATGATGATTGTAATGGAATAATACCCAAGCCCTGTCCAATGACTTTGGCCCAGTGATCTAGTGGGTTGGGCCGAAGGATAAGCACAAGGCTAAGATTCAGGCCTATTTTTAGAATTTTAATTTTTTTTTTCTTCTACTTCTTCTATTTTCAGTCGAGCTTGTGGGCCAGGACGTCGGGCCTCCTCTCACAAGAAATGGGCGGAGTTTAATGGATATCCACTGTAATTTTTTGTTTTCGTCCGTTCAATATATAACGTTAGGTTGTGGGATCGACTGGGCTTCTACGGATGGTTTTGAGA…
LT_peak_407	Chr10	41099333	41099557	225	HD.10G0005610	-34350	--	protein MAINTENANCE OF MERISTEMS-like [Camellia sinensis]		ACTGATCAGTTAGAAAGACATACTAACCTACTACACTAGTACATACTATTACAATGCACCTTTAGTTAGATATGCTCCCCTATCAGTTTTTAGTAAGACTGTTAGTAAGATTTTAAATAGATATAGCGTTACTCATAATATAGAGAAGATCGAAATCTGTTTGAATTCACAAATTTTGTTTATTGGCTAACATGACTCCTTGTGAGTTCGGATCCTCTATAGGGT
LT_peak_408	Chr10	43763382	43764266	885	HD.10G0005810	-36909	pol	Transposon Tf2-12 polyprotein [Vitis vinifera]		GGGATCCCTCAAGGAGACCGATACCTTTGAAACCAAATAACAAGGTAAGAGGAAAAGCAGCACACGCAGGCAAGAACTTCTATAACCATCTTAGCTATCAGGCTAGACCCACTACTTGAGAGCTTCCTTCAGGCCAGTGATTATCTGTGTTAAAAACCTCACCTCGGTTAAAAGAGGTCGATTGTGCGAGAGTAGGAGTAGAGATCAATAATGCGATGGTATCCACATCAACAGCAAATTTCTTGCAAACAAGCAATTGACACAGTTACATTAGCCTTTACAGATGATTCCATCAAAAGAATGAAATGATTTGGTAGATAGACTGCACTTATGAATGCTTTCATTGCCACAGCATGGAATGTTAGCGGTCGCAATCTTGATACCAAGACCTGTGAAATA…
LT_peak_409	Chr10	43794312	43795156	845	HD.10G0005810	-67823	pol	Transposon Tf2-12 polyprotein [Vitis vinifera]		GGAGGTAATATCTCCTCCATCCAGCTCTTCTCTTTTTCATCGAGCTCCTGCTTACACATGTTTTTGGCTGGAAATTCTTTCCCGCCATCTCTCGTGAGTCATCCCGTGCTTCTAGGAGCATCTTTCTCGGATATATCCTCATCCTCAAAAAGGATATCATTGTGCAGATTTCTCCAGAGCATCTATTTATTGCTTTCTCTAAGCAGCTCAAAACGGGTGCTTCCTTTCCGTTGATGCATTCCATTCTTTTCCTTGAAGCTATGTCATCTAGCCAAGGAACATTACTCGGAGCTTGCATTGTGAAGCGCTCCTTGAGCTAATGGTAATTGGTGCCCTGGTATAAGAAGGTTCAGAAGAAGTCGGCATACTAGGGCTAGTTTCATTTCTTGTAGCAGATAT…
LT_peak_410	Chr10	43813317	43814444	1128	HD.10G0005820	-79719	At1g47710	serpin-ZX-like [Camellia sinensis]		TATAATCGATTCTTTGACCGACTTTGGTCAAGCAACCAAAACATTTCTTGAACGGCCACAACCTACATAACTCGTCTTCCTCTTTTCAAGGAAGTGAGTCTCAGACCGTATGTAGTTCTCGGTCCTTTTTATACAGTTCCTGATAGGTGCTTTCGTGGCTTTTCACTCCGGCCTTGAAGTATTTTGTGAGCCCAGTCTGTTTAACGCGGGCCCTTCATTATGAGACTTAAGTAAGAAAAAAAAGTGGTGAAGACTATACCACCCCTCTCAGGCACTTCATACTAGGGGGCATAGTTGATTAAATTGATGATGTTAAAAAAGCTCTTCGAATAACCAACTAGTAGATCCACATAAAATCATAGCATAATAGGTATCTTGGAGATACCCTGGCATTTGAAG…
LT_peak_411	Chr10	43814651	43815392	742	HD.10G0005820	-78575	At1g47710	serpin-ZX-like [Camellia sinensis]		GTTAAGCATATATCCCGCTTTCGTTCCGTCGTGTTCTTGTTATGGTCGTATCTTCCTGGGTGGGAAAAAAAGCTTATGTGTCTCCGTCCGTCGCGTTGTGTTAGAGGCCATCGATCAACCCAATCCTCTCATTCCCTTCCGATGGATACCTCTCCCTCGCTTGCTCTATCCTTCGGAATAAATTACCCTTTTCTTGTTCTGGTGTAGGAGTGAGGGAAGCTTGCTTCGATTTCGATTGTTTGCTATTTGTTATCCCGAATAAGAAGTTTTGACAAGGGGGCCAGTCTCACTCCTATCTGGTGGAACTCCTATTTCAACGGTCGATATCCCTATTGTGTGCTCTCCAAAAAGATGAGTTCAATCCTTTATTCGCCAAGAATTCAGGAGAATTAGTTCGAT…
LT_peak_412	Chr10	43816750	43817249	500	HD.10G0005820	-76615	At1g47710	serpin-ZX-like [Camellia sinensis]		AGAAAAAGGATAGAGAATGAACAGTTGGTTTGCCTTTTTTGGGCTCTATAAGAGTTGAAGGAGCTAGTAGCTCCTTTTTCAACGCAAGAAAGACCCTTTCACAATCTTCGTCCCATATGTATTGAACATCTTTCTTAAGTAGCTTCATGAGTGGCTTTATCTTTTTTGATAAATTTGGTATAAACTGGCAGACATATTCAAGCTTTCCCAAGAAACTTTTTAATTATTTGACGGTGGTAGGATGAGGCATGTTCGGTATGGCCTTAATCGTATCTGGTCTGCATTCAATCCATCAATGATCGTGATTCCAATTTCTCCCATCATGATATTATCCTTGGGTATGGCTTGCCACAAAAAATAGGAGGGGCAACTAATCCAGGCATTCATTACCATATTAAT…
LT_peak_413	Chr10	43830639	43831731	1093	HD.10G0005820	-62274	At1g47710	serpin-ZX-like [Camellia sinensis]		TTACCAATCCCTGAGGATGATACTCTTCTCATCACTTTACTATAAAACTATGATACTGTGCACTTGTAGTTTTGCACCGATCAGCCCCAGCCATTGGTAATAATGCCCTAGGGATCTTATTCTCCGGAGGCGTCATAGAAAAAATTTGTACAACCAATATAAATATAGAAGGATCCCAAAGTGTTTGATCTCTCTCGATGGATGACGATGAAAATGTTGTATCTAGATTGAAGGTCGAACAAATCTCTTCTACCTTTCTGAGAAGATGATTTTCAAGCACCCAACAAAGGACTAGTTGTCGGAACTTGGAGATTTGTTGGAGAAACTCCTTGGATGGGCAAGTTCGCTAACACATGTGCATCCTCCAACGTTCACCCTATTTCACCAATTTGGGAGATA…
LT_peak_414	Chr10	52477287	52478386	1100	HD.10G0006580	6988	ATPA	AtpA, partial [Secale strictum subsp. africanum] [Secale strictum]		TGCAGTACAGATGGTTATCAATAACCTGCATGGGCCCTTTTTTACTACTTTGACTAGCGCCCGGCAAAGGAATGATTTTTCCCAAAGCCGACTTCCTTTATCGAGCGGCTCTCTCTGTTGATGATAAAAGCGATGGTCCGGGCTGGGCTGTCTGAAATAAGCGGTCATTTTGGTCAGTCCCAATACCACGTGAAACGCGTGATCACCCAGATTCCTAATGCCTTAATTATCTTATATATATAATATATAACTTATCGACGCCAGCCCTTCTATTTTCCTATCTTCACCCTTCCTACTCCAGCTAATGGAAAAATGCCTTTGAATGGTCGTAATCGTCGACAACCCAACCGACGTCCACCATAGGCTCGGCGAGCTGTCCTCCTAGATTTCCCTATGGTA…
LT_peak_415	Chr10	61237343	61237713	371	HD.10G0007470	12567	--	caldesmon-like [Camellia sinensis]		AGTTACCCTCCACTATTACAACTATGTTATTTATGCATTTTCTAGAATCAAGAAACATTTGAACTAATTGGCATTTCGCTGATCTGTGCTTGATGTAGAACTTTGCCCTCTCTCTGGTAGTAAGGACAAAATTATAACAATACCTAATTTCAAGAAGCCCTAAGTTTACTGCTAAAATATTATGCAAGGAGACTTCAACTATAATTATCTTAAAGAAGTTGAGGGCAAGTTGAGAAATGGGTACTCTGTAGAAATACAATACCTCCATAAGAAGAGGATGCAAAGGGAATCAAACTCCTCCCTCGATAATGTCGTTTAGGGGTAGAGATATTCGCTTCTCTAACCCTTTGATGATGCCACCGCTATCAACG
LT_peak_416	Chr10	69599854	69600133	280	HD.10G0008360	-10402	pol	protein NYNRIN-like [Quercus lobata]		TTTTTAAGCGATGCCTCGAAGACCGAAACCAGAAAGGTGTTTATTCGAATTCATCAATTGGACGAAACCGAATTGAATACGTGTCGAGCTTCGATTTGGGTGGAGATGCCACCATTAAAAAATTAATTTGACAGTGGCTGTAGGCGAGTAAGCGTGGCTGGTCTCAGGGTCGACACGTGTTAGATTGTTTTGAGTGGAGATCCTAGATACGTCACTGTGATGGCTCAGTTTAGGAGCTTCGGCTTAGCTTGGTTCACTTCCGGATGTAAAACCCGGACAA
LT_peak_417	Chr10	85162975	85163176	202	HD.10G0011020	-3602	TGA1	transcription factor TGA1-like [Camellia sinensis]		GTTGCCCCATCTATACTGGTTAGGCTCCAGTTTTCCTCTCCTTAATAACTGGGTTTTAAGGAGAAATTTGAAAAGAGTGGTGATGGAAGTGAGTACTATCATAAATCCTATATTATCATTTAGTTGGCAGGTAGATTTAATTGTAAGATGAGATGTTCCAAAGTAATTCATGTCTTTTAGTAATTTCATTTAAGGTTATGTT
LT_peak_421	Chr10	151284122	151284507	386	HD.10G0022630	130677	CHS3	chalcone synthase [Camellia sinensis]		ATATTGCATTTTGCATTCATTTTGTCGCGATATCTTGCGCACCTCATCGCACTGTTTTGTGCTCATTACTTGCATTTTGCATGCATTTTGTCGCGATATCTTGCGCACCTCCTCGCACTGTTTTGTGCACATTACTTGCATTTTGCATGCATTTTGTCGCGATATCTTGCGCACCTCATCGCACTGTTTTGTGCACATTACTTGCATTTTGCACGCATTTTGTCGCGATATCTTGCGCACCTCATCGCACTGTTTTGTGCACAAAACTTGCATTTTGCATGCATTTGGTCGCGATATCTTGCGCACCTCATCGCACTGTTTTGTGCACAAAACTTGCATTTTGCATGCATTTTGTCGCGATATCTTGCGCACCTCATCGCGCTGTT
LT_peak_422	Chr10	151285493	151285763	271	HD.10G0022630	129402	CHS3	chalcone synthase [Camellia sinensis]		CATTACTTGCATTTTGCATGCATTTTGTCGCGATATCTGCGCACCTCATCGCACTGTTTTGTGCACAAAATTTGCATTTTCCATGCATTTGGTCGCGATATCTTGCGCACCTCATCGCACTGTTTTGTGAACAAAACTTGCATTTTGCATGCATTTTGTCGCGATATCTTGCGCACCTCATCGCACTGTTTTGTGCACATTACTTACATTTTGCATGCATTTTGTCGCGATATCTTGCGCACCTCCTCGCACTGTTTTGTGCACATTACTT
LT_peak_424	Chr10	158802767	158803170	404	HD.10G0023980	-9658	GIP	Retrovirus-related Pol polyprotein from transposon TNT 1-94 [Apostasia shenzhenica]		TTTCACTCTTATTTTAAATCTTATTGAGCTAGAACTGTTTGAAGGATTGCCAGCGGTCAGTGGTGGTGAATGGCCGAAGTTGGGTAGCAGTTGGTGTGATTGTAGTGGTGGAGGAGTAAAGAGAGTGAAAATTTATTTTGAAAAAAAAGTAAAAACATTTTTTTATTTTTAAAAATTTTAAAATCAATTCCACTTTTTTAAAACTAAAGTAATATACTTTTCATTTTTCAAAAAATAAAAACGAAAATAGAAAATAGGAATCAGAAGGTTACCAAACAATAACTTCATTTTTATTGGCTTTTAGACCAAAAATTCATAAAAATAATAAAAAATAATAAAAAAATGTTTTGTTGTAGGATTTGGGAGTAAACAGGAGGGCTGGTACTTGATGTCCAAAAT…
LT_peak_425	Chr10	160410875	160411172	298	HD.10G0024320	61997	Os03g0268000	serine/threonine-protein phosphatase PP1 isozyme 2-like isoform X1 [Camellia sinensis]		AATTTTTAACCAACCCCACATATATAGCGTCATAACTTTCTTATGAGGTGTATGGCAACATTTCCCGTTGTGAACTCTTTTTGGTGGATCCTGGTGTTATCAGAGGACCTTTTTGTCATTAATGAGAACACAACACCCTCATCTTTTTTAACGGGGGGATGCCAACCCATTGTACAAAACAAGAGTGACAGAGCATAGTATCAATATTATTATATATTATTATAATATAATTGTAAAATTATTACGAAGTTGTGTAGGAAATGCTTAGAACTCAAGAGGAAGAAGCAAGAATTGTGAA
LT_peak_426	Chr10	160936415	160936671	257	HD.10G0024410	4961	At3g22470	pentatricopeptide repeat-containing protein At1g63330-like [Camellia sinensis]		GGGTGGGTCGGATTTGGGCTGAACTAACATTATATAATAAGAGTGTGTGTGTCATTTTAAGCCCGGTTTGGCCCGACATTAGATCTAACTTAGCCATCACAAGCCCAATTCTAAAAGAATATCTAAATCTTAAGCCCACCCACTTAACTAAATAGATATGATTCCCCCCTTCCCCATTCTGAAGGGATGAGGGTAGGTGCTGTCACAGCATTGACAACCGACGGCATCGTTTAATTTATAATTAAAAAAAAAATGGA
LT_peak_427	Chr10	183978864	183979181	318	HD.10G0030280	-9684	SPL1	squamosa promoter-binding-like protein 1 isoform X2 [Camellia sinensis]		ACCAAAGAAAAGCAAAAAAAAAAAATTAAAAAAAGAAAGAAAAGAAAGTGAGAGTGTATGAGAGGGAAAATAGAAATAATAATTGTAAGGAACAAATACAAAATAGAAATACAAATGGTGGGATGCTGGGTCCATCGTCTTATGGAACAAAGCTCAATTGTCCTCCATCCCATTCACATCACCTGCCAACGATTTGGTCTACGACCGCGTCATATGTAGACTTCCCTCCTCGGATTCTCTTTATAGAGGGCCCCAATTCTCAGTCCCACAATTTTCGCTTCATTGTTTTGATAGGCTGGGGTTCTTTTTAGTCCGTGA
LT_peak_428	Chr10	55151253	55151699	447	HD.10G0006860	-67058	AC1	replication-associated protein [Dioscorea alata]		AATTGGGTATTTCTTTTGACTTGGAACTTTGAACTTGGAATAGGAATTGGTCTTTAATAAGTTTCCCCACACACCACACCCACTCCAAAAGGACCCCACTCACTCTCTCTCTGAATTTAGTCCACTCCCACCACTTGGTCGTTAAGGAAACTCAAACAAAACGTGCTTGATCGTTAAGGAAGCTCAAACAAAACGTGCTTGGCTACGCAATTGGTATAATAATGTAACTTTGAATACATATACAGAGAGAGTAGTACTACTCTTACTTTCCTAACACTAGTGACGCACCTTCCTCTTTCCTTGTTTTCTCCACGTTCTTGTATATAAGCCTCCCCCACCCCACTCATCTCACTCACTCCAAAACTTCCCACGACTCTCTCTCTCTCTCTCTCTCTCTCT…
LT_peak_430	Chr10	112255796	112256134	339	HD.10G0015770	-60081	--	Retrovirus-related Pol polyprotein from transposon 297 [Vitis vinifera]		GCCATGAAAGTCAAAGAAAGCTACAAAATGAAGAAAAGAAATGCAACTGCAAATTTAGGCCAGAGATTTTCAGCCAAACTATCCTTTGTAGGGTGGTTATGTAGAGTGGTTGCCATTAATGTTGTTGGTGGCTCGTCAGTGGCTTGTCGGTTGGCAGGCTTGACTTTACACTCTCCAATTTGTGTATAAATAGAGGAAAAGATAATAGAGAATGAGAGAGGAAACTAAGAGAGCAAAATGAGAGAGTAAGAGAGATTGGCCCTCTGTGTGAAAGAGGGTGCTCCCTTGATGTGAAAGGGGGAGCTGAGTGTGAGTTGAGTGAGGATGAGTGTTCTTTTC
LT_peak_432	Chr10	164687631	164687894	264	HD.10G0025290	93147	--	protein NYNRIN-like protein [Cinnamomum micranthum f. kanehirae]		CAGAGCCAAGCCTTATTTTTTGATTGAGAGGAGTGAGAAAGAAATATTTTCCTTTGGCTAGATGGAGTGGAGTAACGCGAAAGAACTCTCTCCGGTGGGAGGCCAGAGCGGAACGTCTTCATTTGTCTCCCTTAATGCTTCGCCTGGACAAATAGATGACTAAAGATTGTTCAATTGCTTTTAGCATGAGGTCGTCGTTAGTGACGGTGACAACAGCCGAATACTGGGCATACAAGGTCCCTTCATGTTCACCTTAGCGAAGTG
LT_peak_434	Chr11	6918357	6918732	376	HD.11G0001630	52615	ATXR3	histone-lysine N-methyltransferase ATXR3-like [Camellia sinensis]		ATTGAAATTATAAAAGAGGAGTTTTCTATTTTTGGTGTTCCAAGTGTATGAGGGGTCCCTAAAATGAAGTTATGGTGTCTGAATGATTAAATTTGGCCTTAACCACTCTTTCTTTCACCAAAGATGCTCTTTTCTAAGTTCACTTTTTTCAGAAAAGCTATCTTAGTGTTACGGGAATAAAGAAGAAGACTAAAAAAAGCAAAAAAAAAAGGGACAACACTCTGGATATCTAATCTAATTTCGTAAGTAAAAGAAAGTAGCTTTCGCGAGCTATATTTGAGATTTCGTAAGTAACTTAGTGCTTTAAAAACAAGAGTCACGCTCTAATATTTGAGAAAAGGGAAAAAGCCCTAATTTATTATGATTAATTAATTTG
LT_peak_437	Chr11	18200088	18200392	305	HD.11G0003960	18937	--	disease resistance protein RPM1-like isoform X2 [Camellia sinensis]		CTTCTCCTCCTAGATGTGTTTCCCATACGTGGACGAAATGGGTTAGATGTGGAAGATTGTTCATATCCTTTTGCGCTTGTTTTGGATGTGGACTATATATATACACACACATATATGTGTAATATAATAATTTTGCTGTTCAAAAAATATATGTGTAATAATTACTGCTTCATATATATGCTTTCATGTAACATGTGTTAACTATTGTTTTCAAAAACCCAGTGACTAGTCAGACAAAATTTTAATTTGGGATTTTGGACATACCCTAATCAAATTGGGAACAGAATATGGCCCCAAAAGAAGAA
LT_peak_438	Chr11	18218463	18218710	248	HD.11G0003960	37322	--	disease resistance protein RPM1-like isoform X2 [Camellia sinensis]		CATTGCAAGTGGAGATGAGAGCATAAGAGCCCACCACAGCTTTTGTCTCAATTCAAGGATAAAAACTAAAGCCACCACATCATCAAAGCACATGTCAACATATAGCTAATTGAACTCATGACAGAGCATATATTATATATATATATATATATCAATGGACTCTCTTTTTTCTAACATGTAAAAAACCATCCCTTAACTGTCAATATAAGGATAGCTCTTTGAACTCTTTAAAAGCTTTGATGGGTATC
LT_peak_439	Chr11	24321068	24321358	291	HD.11G0004850	6745	--	F-box protein At3g56470 [Morus notabilis]		CTATATGATGGAAGGCGTTCACTATATCCCATACAAGTCGGAGAGTGCCTGGCTGTGATGGATGACTTGTTTGAGAATCTTTGGATATTAAATGAAAGCTCGATGCACTGGAAGAGGGAGAGTCTAAGTCTAATGATTCCAGATTTTTTCAAGCGAACTCAATATTGGGAAAGATATCCGGATGGTGAGTGGACTGAACATTGGGAAATTTTAATTCCGATTGGTACCATTAGTAGTAGCAATAGTATTTTACTGTATGGGTGGAGAGGGTACACATCCTTAGAATTGTAT
LT_peak_440	Chr11	37215038	37215405	368	HD.11G0007010	49226	--	cell division control protein 2 homolog [Camellia sinensis]		TAAAGCACAATTTAAAACTATACAACTAGTGCTCTCTGTCACAGCCGTATATTTACATGTGGTTAGGAGGCAAAGTTTGGAGACAAAAAGTAGAGGTCCATAGTGCTCCACGCTCTCTACTTCTACTTTTCGTTTTATAATACTAAAGATTTGTATTACAATAGTAGGGACACTAACTTAACTTTACCCTTTTCACATAAAGGTTGCCTGTAAAAAGGTTGCCTGCATGGTTTTGGGGCTACTAGTGTCCCAAAGGTCCCCATCCTTTAATTTTATGTAGCACTTCCATTGCACTTTTAACAGCTTTTTTGTTTTATATGATTATTTTTCGGTTTTTGAAATGGGCCATGAAGGATACAATTGCATGA
LT_peak_441	Chr11	39760466	39760709	244	HD.11G0007340	-53322	Ttc5	tetratricopeptide repeat protein 5-like isoform X3 [Camellia sinensis]		CCCCTCTTTATTCTAGGGGGAGCTACCCCTATGTCTTTGGTGCTCAGCTTGGATCGGATTAGGATTGAAGACTAACCGAAACGGAAAAATGCGGGTTCATACCAAGCCAAGGAAAGCCAATGCCCCCACTACTTGATCCCTATATTGCGACTCCACTATTTTGAATTGGTGGCCTCAAAAGGTGCTCCACAAGAGAAGAACTAATAGAAAGGCGCCAACCATCACTCCCCAATCAATTCAGAAA
LT_peak_442	Chr11	39951101	39951355	255	HD.11G0007370	-8245	CYCU4-1	cyclin-U4-1-like [Camellia sinensis]		CTGCAAATGAAGGTTATTTCACCTAAGTTGGAATGATTTTGATTAGTGTACACATGAGCTCACTTTTCCTTCAAGGTATGAATGCAGACCTAGGCTCCTGGATGAGTGATTAGTTGAGACGGATCTAATTCCGGTTTCCTATACCGAAGCATCATTTCATTCACTTCAGCACATATTCAAAATTTTTTTCAAACAAGCATGAAATCAAAACATTCCAAAGTAAGTAACGTGATCTATACTTGTTTGTTTCACATA
LT_peak_445	Chr11	46890737	46891047	311	HD.11G0008020	35960	--	Transposon Tf2-12 polyprotein [Vitis vinifera]		TTATTTTTTTAAAGTTTGTATGATTGTACTAAATGCTGCTATCTTATGCTCTTGCTACTCCGTACTCCCTCCTCTGGCACCTTGACTTCTTTGACTAGGCTATAAGACAAAAGGGAGTCAAAATGGTAAAAGAACTCCCTCCCGGACGTATGCCCTTTAGTCATTCATTGGGGCAAAACCGGTTAACCAAAGTCACGATCAGAATAATAACGATAGTTCGCTGGGTAACTACCAGAGGTGCTGGTTCAAATCTAGCTCATGACATGGTCTATCAGACTCTCTTATCTATAAGACAATCTGATAGGAGAGAG
LT_peak_446	Chr11	52486023	52486322	300	HD.11G0008690	58470	TY3B-I	Retrovirus-related Pol polyprotein from transposon 17.6 [Vitis vinifera]		ATCCTAGTTTTTTTAATGTAAGTAGGTCTTCAATCCCCCCTTATAAGTAAGGGGTCTTCTTCTCTTTTGTCCGAATAAGGCAGTAGTGCGCAAGGCCCGCTTGTTGTCCCCTTCAAATAAGCTCTTTCGAAAGCGATCTATACGAAGCGAAAGCGAGCTCGCCCTACTCAATTAAGGATAAGAGAGGAAGTGAATCAGTCTAAGATTTTCCTTTCTTGCTTCAGAAGGTTAAAGAAGGGAAAGCCCCCCTCGGAATTTGACCATGAGTTCACAGCTTGGTATAAGAAGGATCCCATCCCC
LT_peak_447	Chr11	58165069	58165343	275	HD.11G0009290	24147	--	Transcriptional adapter like [Actinidia chinensis var. chinensis] [Actinidia chinensis]		CTCCAATTGAGATTCAAATCTTTAGATCCACAGATTTCAACCCTCTTCAATTGAGTTTATGATAATTAAAAAAAAAAAAAAGTGGTTCATGGGAAGAGGGATACAGAGAGAAGAGGAAAGATGGAGTGAGAGAGAGAGAAGAGGGAAGAGATGAAGAACCTGTGTTGAAGATGAAGAAGGAGATGAATCTTGCAGAGGGAAGATGTCAATCTAATCTACGCAAAAGCATAGTTTTGTTTGAGGCAGTCTCTGGAAGGTGTTCAAAGTTATGGTCA
LT_peak_448	Chr11	67433998	67434334	337	HD.11G0010480	45612	--	protein MAINTENANCE OF MERISTEMS-like [Camellia sinensis]		ATTAATAGTATGAATGAAAACAAAGAAGAAGTGAAAATTAATAATCAAGAACTACTTAAGAATGGATATTTTCGTTATTATAAAAATGGTTAGGGAGATTAGAGCAGATGTGGTCCATAGAATTAAGGCGGGTTGGCTTAATGGAGGAGTACGTTTCGGGTAAATAGTGTGATAAATGAATACCTACTAAACTAAAAGAAGGTTCTATAAAATGACTGTTAGACTAACAATGTTGTACGAGACAGAATGTTAGGCAATTAAGAAACAACATGTAGATAAGATGAGTGTTGCCTGACAATGCTAAGGTGGATGTGTGGCAAATCTAAAAAAGATAGAG
LT_peak_449	Chr11	87602018	87602246	229	HD.11G0012820	-52950	--	DNA/RNA polymerases superfamily protein [Theobroma cacao]		GTGGCACAAATGCATTCATTCACAGCTTCCACGCTTACTCAATGATTCCTCAACTTGGCTCTGATCATACCTTGGTTCGACCTTTTATGAGATTGCTCATAGAGATGGGGTGGCCCATTGGATGGCCTCATGTGTGCTTGGCCCACTTCAGTTCTATTGATGGCTTCAACCCACTAGTTTGGCCCAGCTCAGTATCGTGCCTAGGTAGGCCTGTTCCTTAATATGAGTG
LT_peak_451	Chr11	96242799	96243324	526	HD.11G0013690	-51387	At3g50210	2-oxoglutarate-Fe(II) type oxidoreductase hxnY-like isoform X1 [Camellia sinensis]		AACGAAAAAGGAAAATCTTAGACTGATTCACTTCCACTCCTATCCTTAATCGAGTAGGGCAAACTCGCTTTCGCTTTGTGTAGATCACTTTCAAAAGAGCTTATTTGAAGGGGACAGCAAGCGGGCCTTACACGCTACTGCCTTATTCGAACAGAAGAGAAGAAGACCCCTTACTTAGTAGAGGGGATTGAAGACCTACTTCTTACATTGAAAAAACCAGGATCAACAACCCCTTCTAAGTAAAGGTTCCGTGCAAATAGTTGATTAGATTCATAGGTACACCTTGAGAGAGCCCTCTTTTTCTTTTTGGTTGAAGAATTCTCCACTGTCCTTCTAGCTACAGATCTTCTAGCTATGACTGAGCGGAAAGAAAGCTTGATCACAAATACGAATAAGCGG…
LT_peak_452	Chr11	103534271	103534554	284	HD.11G0014450	-27594	DER2.2	derlin-2.2 [Camellia sinensis]		ATTTTCGCAACCAAGGAGGAAGGGCAGTACCGAGAGGGAGAGAGAGTGGTTGGGTCGTGAGAATCAACGTCCAGTGGATCTGACTCAGCTCTGACTATGATTAAGAGGTGCTATTGTTGGCATTTTCTGAAAAACACATGTCATGTTATGTATGTACTAATAATATCTTTTACATATATGTATGTATGTATATATATATACATATGATGATGATGATTATCATCATATATCATGAGTCATGGATGGATTGGATGGTGAGAGAAATAAAACAACATTCTACTATT
LT_peak_453	Chr11	104347688	104347960	273	HD.11G0014530	-45365	pol	Transposon Ty3-I Gag-Pol polyprotein [Vitis vinifera]		ATTGATGTTTTAAATTATATTATCTCGCTATTTTTACCAAACAATTCAAAAGTTGACTTTTAAGAATATAGATAGATAGATAGATAATTTTCCGACAGATAAGGAGGTTGTTGCAAGAAAACCTGAGGCGGCACACTTCATAGCAGAGAGAGAGAGAGGGGGAGAGAGAGAGAGAGATGGAGAAATACTTTGGGAATGCGTACAGAGGAGACCCGGGAGTTCCACACGCCGACCCAGATCGTTTCGTGAACATCTGGATTGGATCTTTCGCTT
LT_peak_455	Chr11	118582223	118582633	411	HD.11G0016130	-5320	--	Flagellar hook-associated protein like [Actinidia chinensis var. chinensis] [Actinidia chinensis]		AGCTAAATGAGGCTAAAAGGTTTGGGCCGAAAATGATGAAGAGGATATCCAGTATAATAATTACAATAACACCAAGATAATCAATGCTAACAAGGCTTTATGGACCAATGCAAATCCTGTTGAGACTCAAATATTGAATTGAAAAATAATCAATGACTCTTAATTACTTAAAACTGGAACTTATTCATTCTTAAAAGAAACTAAATCAAATTAAATGGTTTGGATTAGTCTAGTTCAATTTGCCTGAGTCTAATTTTTTTTTATACACTAGTGCCCCCTAGGTGACACAATACAATTTTGTGATGAAAACGACCACTTGGCACTATCTCATAATGCCACTTGGCTTATTTTGATAGAATTAAACCTTAGTTAATTTGGTCACATTAAAATAATAATAAT…
LT_peak_456	Chr11	122879627	122880032	406	HD.11G0016790	-55493	At5g22620	probable 2-carboxy-D-arabinitol-1-phosphatase isoform X1 [Camellia sinensis]		TAGAGAAGGATCTGTATACATCCATGTGTATGGTACATGTATAGAGAGAGAGAGAAAAAGGAGCGTGGGGGGGACGAAATTGAAAGCAAAACAAGACGTAACGTATCGCTGACAAGTGAGGGGTCGGGAAGGGAGAGAGAGAGAGAGAGTTAGGTCGAGTCACCATCAGACTCGTCTCCTTGTGCCGCGAAACCCGGACTACAGTCCCCCCACTTTCCCCTTCGCCTTCCTTTTTACTGGGGCCCACTCCTCTCTCTCTCGGGAACTCACTCCCCCCCTCTCTCTCTCTTCCCCTAATGATAGCACCAGATGCTGATCTCCTTTCCCATCAGAAAAAATCCCTCCCTCACCCTACCCTACTCCTGTTAACCATAGCTCTCCCTCTCCCCCATGGGGATT…
LT_peak_457	Chr11	131313841	131314243	403	HD.11G0018190	-119868	Tf2-12	Retrovirus-related Pol polyprotein from transposon 17.6 [Vitis vinifera]		CAGTGCACAAATCTTAAAGATGAAGCGACAAATAGCCGAAATCCAACTTCAGATTCTTGAAGCCGAAAAGGCCAAAGGCATAAATACAACACGAGAGGCTAGTGAGCCCAAGTTATCAAAAGAGGCCTATGAGCCCAAACGGAGTGGTGAGCCCAGTCAAGCCCACCAAGGACGTGAGTCCGGTTTGGTTTATCCACCGAACAGTAACAAAGCCGCAGTTGACGCTAGTAACAAGTTTATTCCATTAGAGAGAAATCGCAAGGAAAGGGCAAGGCCAAACACCTGTCTAGTGGTGAAACCTTACGTACAGCCCACTTCTGTATTAGCCCAAAGTCAGGAGGCCACTTTTGATCTAGTTGACCAGTTAGCCCAAGAAACAGATCAGGTCCAAATAGCAAA…
LT_peak_458	Chr11	148183254	148183601	348	HD.11G0020810	47630	--	prosaposin-like isoform X2 [Camellia sinensis]		TCTAAATATTAATTCTAATCTTCATTATTACAATATGAAATTTGTGATTGATAGATGATAAACCATCACATAATGGCAGCTGTCTGATGAGTGAATCACACTATAGGGCCATTTTAAAGCTTCAGGCCAGTTAAAAAGAGCTCGTAGGCCTGGAATCAGTATCGTTAATTGGCAATTTATCTATAGGAATCAGGCCTCTTCAATTTAAAGCCTTCTTCTATGGGGAGCAATACAATAAAAGGGTTGCAAGCACGGAATCCTATATTCTAATTGTACAATACACTCAGTGCATGAGTAATGAGAGGGTAATTTTTGGTGAAAATTGGGCCGAGCTGTGAGATGGATTTT
LT_peak_459	Chr11	148871336	148871659	324	HD.11G0020910	-20065	STY13	serine/threonine-protein kinase STY13-like [Camellia sinensis]		TCTCGGAACAGTCACATCACGGTAGGTTTTCACAAAGACGTTGCCGACATTTCTTCCACTTCCATGGCTCTCTCTCTCTCTCTCCCTCTCTCTCCCTGAATACTACTCGCTTTTGCTCTATCTATATCTCTCTAGATTCAAAAAGGCTTACTTGTCTCTAGAAGCAATCACAAATCCAAGAATATAAGCTACCTTATCCTACAGGGACCAACTCTTATCAGTACACTATAGCTTGACACGTGTCTATAACGGTGTAAAGAGTGAATATTTAAGGCCAGTTTTTGTTTGGTTTATAAATTCCGTTTGTTAGAGCGGTGTAGAAGT
LT_peak_460	Chr11	149068068	149068372	305	HD.11G0020990	-5386	Os07g0679700	B3 domain-containing transcription repressor VAL2-like isoform X1 [Camellia sinensis]		CCATAATTTTTGCTTGGGATAATGTGAGCGACGTAATGGGGGTTCAGTGCTTTGCGGCTGGTGGTGGTGGTGGTGGGGGTTAGCACTTCACTGTCACTTATGGGTGGGTGGGCGCTCATCCAGGACACCTAACATCATCACCTACCACCCATGACGTCACTCTTTCTTCTTACCCTGCGATGCGATTACATATCAACGGTGCTGATCGTATCTGTACCACGCCATACCTGGACAGTACAGAGCCTCGGGCGTAAAAATGGAAAAGCCAGAGGGATATTATGGTAATTTAGGTTGCGATTGTACCT
LT_peak_461	Chr11	158758128	158758395	268	HD.11G0022930	-6630	LOG3	cytokinin riboside 5'-monophosphate phosphoribohydrolase LOG3 [Camellia sinensis]		TAAGATGTAATTTGTTGAGCCAATGTTAAGCATAAAATTTTAAATTTTCATTACAAAAGGTTTAAAGGTTAGCAAGTTAAGTTAGTACAATTGAACATTTGATACTTGTCTTAAAGCTCAAACCCCAAACTGGCTTCAAAAACTTGGGTATAATCACTTGAGCTATGTTCAAGTTCTACTATAATTGACACTTAAAATTTTTATCTTTTGAAAGCTTTCCTTAATACTATTGTTATCAATGGTATTATTTTTTTTTTCTATGTATACA
LT_peak_463	Chr11	23199818	23200055	238	HD.11G0004610	19443	VPS41	vacuolar protein sorting-associated protein 41 homolog [Camellia sinensis]		CCCTCTGTATTAGTAACTTTGATGTGAACCTAGGGATAGATTGGTTTGCTGCCAACTATGCTTCTATTAATTGCACAACCAAAAAGGTCTCCCTACAATCACCAAACCAGCGCAAACTTGTCTTTGATAGAACTGAAGTCTCTATCTTTCTATGTGTTATATCATCTATGATGGCCTAACGACTTATGAGGAAAGGTTATTATAGTTATATCTGTTATGTGATTGATACGCAGCAAGT
LT_peak_465	Chr11	35040356	35040558	203	HD.11G0006730	35627	--	glutathione S-transferase T3-like [Camellia sinensis]		ATGGCATAGGTAAAAGGGAATGAGGAGGCAAGCCCCCTATCTTCCACATATCTTGCTCATCCGACATGACATGAATCACCAAACCTGCACTCCAGAAGAGTAATGCTTTGAAAAGCGCATGATTCATTAAGTGAAAGACGCTAACTGAATAGTTAGAGATGCCGCAAGCAAAGGTCATATAGCCTAATTGACTGCAAGTTGAA
LT_peak_466	Chr11	78449602	78449997	396	HD.11G0011490	32259	FAO1	cholesterol oxidase-like [Pistacia vera]		TGCTTGCGTAGACCACATGTTTGTTCAATTTCATTACTTGCGTAGACCGCATGTTTTGTTTGCGTAGACCGCATGTTTTGTTTGCGTAGACCGCATGTTTGTTCAATTTCATTACTTGCGTAGACCGCATGTTTGTTCAAATTCATTACTTGCGTAGACTGCATGTTTTGCTTGCGTAGACCGCATGTTTGTTCAATTTCATTACTTGCGTAGACCGCATGTTTTGCTTACGTAGACCGCATGTTTGTTCAATTTCATTACTTGCGTAGACCGCATGTTTTGCTTGCGTAGACCGCATGTTTGTTCAATTTCATTACTTGCGTAGACCGCATGTTTGTTCAAATTTATTACTTGCGTAGACCGCATGTTTTGCCTGCGTAGACCGCATGTTTGTAA
LT_peak_468	Chr12	1424237	1424593	357	HD.12G0000100	-3466	--	cysteine-rich receptor-like protein kinase 15 [Camellia sinensis]		AGCATGCCATGCCACGGCCAAGGCAGCCCAGCCAAAGCCAGCAGCATGCCATGCCAAGGCCTAGGCCAGCAGCATGCCATGCCACGGCCAAGGCAGCCCAGCCAAAGCCAGCAGCATGCCATGCCAAGGCCTAGGCCAGCAGCATGCCTTGCCACGGCCAAGGCAGGCCAGCCAAAGCCAGCAGCATGCCATGCCAAGGCCAAGGCCAGCAGCATGCCATGCCACGGCCAAGGCAGCCCAGCCAAAGCCAGCAGCATGCCATGCCAAGGCCTAGGCCAGCAGCATGCCATGCCACGGCCAAGGCAGCCCAGCCAAAGCCAGCAGCATGCCATGCCAAGGCCAAGGCCAGCAGCATGC
LT_peak_469	Chr12	4273421	4273713	293	HD.12G0000220	39280	--	Transposon Tf2-12 polyprotein [Vitis vinifera]		CTTTGGCTTGCCTGCCTTGGCCGTGGCATGGCATGCTGCTGGCCTAGGCCTTGGCATGGCATGCTGCTGGCTTTGGCTGGGCTGCCTTGGCCGTGGCATGGCATGCTGCTGGCCTTGGCCTTGGCTTGGCATGCTGCTGGCTTTGGCTGGGCTGCCTTGGCTGTGGCATGGCATGCTGCTGGCCTTGGCCTTGGCATGGCATGCTGCTGGCTTTGGCTGGCCTGCCTTGGCCGTGGCATGGCATGCTGCTGGCCTAGGCCTTGGCATGGCATGCTGCTGGCTTTGGTTGGGCT
LT_peak_470	Chr12	4947144	4947511	368	HD.12G0000240	6565	COX3	cytochrome c oxidase subunit 3 [Camellia sinensis var. assamica] [Camellia sinensis]		GACTAAGCCTAATACCTTTACCTTCCCTCCAAAGGTATAGCTCTGCTTTCAGACTCCTTTTATGCTTCGCTTTTATACAATTATGAACTCTAGTTGATCTATTCAATTCTAACTTCTAACCTAGATGGAAATGGGACCTGATCCCTCCGTAGCTTAGGACATACGTTTATGCTGCTAACTCTCAGTTTAAGCTTAGGACATACCCAGGCTAATATGACTTAGGACATAGCCATGCTAATATGATCAGTCGTAGAACCAGCTAACCATAGACCACCGACGAATGTCACTATCATAAACCCTATCGCTATTGCCCCTCCTAGGGCTCTTTGTTCAGTTGTGGTAGTCTGACCTTCTTCTTCGTCTGCTAG
LT_peak_472	Chr12	4957886	4958585	700	HD.12G0000250	-3179	YMF19	ATPase subunit 8 [Camellia sinensis var. assamica] [Camellia sinensis]		GATCCACGAAAGAAATTTACTTTAGTAGCACCCTGGGTTTTTCCTGCCCTACGCGCACTCCCCCAGGGGAAAACCAGAAAGAAGCCTTTTTCAAGGGATCCAGCAGAAAGGGGCACCAGCGAGAGATCTCCATAATTCGGTTTTCCTAGGGATTTCCGTTGAGGTCCGTACGAGAACTTCGTAGACTAAATAGATCAACCTGCGGGTGTAGGCACCTTTTCTCACCTTTCACTAAAATAAAGGAAAGAGCGGAAGCTAGGTCTAGTCTATACTAAACAACACGAACACGCCTTTTTCTTTATTAAGAGAAAACCGGTTAGCTACAAGGGCTTCCTCGGCGCGGAAAGCATCGAGGATGTAGGACTTGCTACGAGTAGTTGCAGTGGGCATGAAGCAGAA…
LT_peak_473	Chr12	4958765	4959319	555	HD.12G0000250	-3918	YMF19	ATPase subunit 8 [Camellia sinensis var. assamica] [Camellia sinensis]		ATTAGTAATTAGCGGTTAGTGGTTGAAGTAGACTAGGTAGCGGATGTCCTTATAGAGTCTATCTTTTGATGCAAGCAGCTTTTGGGCAGTACTCCCACTTGGGCTTTGAAGGGAATTCTTCAAAAAATACATTGACATTGAAGTGGTATAGCGATGCTCGCGGAGGTGATTACCTAATTATCGATATTGCACTAGAAGACAAAGACCTTTTTTTGAGGCGAAATCCCTTGCTTGGGGGTGGGGGAAAAATAGTAAATCCACGAAAGACAAGAACAGTGTTTTGGAGGTTTGGATTCATAGACGCACGGATAAGACCGACGCCATTCAAGCAATGAAATTTTTTTCAGCAAAAACTGTCATCAGCTGAGATAGAAAAAGAGAAGAAAGCTTTGGGAGTGA…
LT_peak_475	Chr12	12406444	12406820	377	HD.12G0002160	19129	SCPL15	BP28, C-terminal domain protein [Actinidia chinensis var. chinensis] [Actinidia chinensis]		GGCATTTTCGGGCTATCGAACATGGAGTCAGAAGTAAATTACGAGTTGAACCAATCTGCGAATCGAGCGAGCTCCCCTTGCATGCAATGATGTGGTGATGAACCTCTCATTCTAATTCAGTCCTCTCTGAACCGTGCGGGAAGGTTTCCAACACACGGCTCACCAACTTGATCTTTCGCGGGAACCGTATGTCCGAACAGGCCTGGAAAAAGAGGTAAGGTCTCGTTTTCCTTTGCCACTCAAGTGTACGGCATCTGCCGTGCTTAGGCCCCTTTTTCCCTTCCCAAATGAAAGAGTCCACCGCCTGCCTTAGTAGTCTTAAATGGGGCGTGCAGGCCTGTCCCCTTTTTTTAGTAGGTGATTCACTATCGAAGCGA
LT_peak_477	Chr12	42543343	42545622	2280	HD.12G0008560	-9642	NLP7	protein NLP7-like [Camellia sinensis]		CCATCGTGATTGATACTACTGAGCCAGGAGGTCCTATGAAAAGGTCGTGATCGATGAAGTCTTCTTCGTCAGTTAGAGTATTTACCCCCCCATGATTGGGAAGTGGGATGGTAGTAACATTAGGTTGCCCCGGTGGAGTAACCCATTGTGCTCCCACAGCAGAAGAGTTGACCAAGTCTTGAATTCGATGTTTGATTGAGTGCATAGAAATTCTCGGTGTCATGCCCAACTTGTCCCGAATGGTAGATACATTTGTAGTCGCGATTGTGAGATCGGGGTGGAGGAATTTGTCGGGGTTATGCCGGAATCGGAGCAACATGTCCTGCAGCCTATAGACGATTAAAGGCTTTTGCATAGGTTATGGCCATGGGAGTGAAAACGAGACCCCTCCTGTTGACC…
LT_peak_478	Chr12	44534389	44534862	474	HD.12G0009040	-14369	--	protein NYNRIN-like [Camellia sinensis]		AGTTTTCATTCCTCTCCTCTCGATTCAAGGGCTTTCCATAGCTGGGCTCACCCGCCTTTGTAGCTCCCACTGGAGGGTTCAGAGAGGCATTTGATCTAGGAGCCTCTTCGCTGGTACTTCCTTTCGAGGGTCATATGCAGCAGGTTCTGGTGCTTCTGAGCCCGGAGTGCATTGCCTTGAGGCAGAGGGATAGTTGAGATAAGCTTCACTCGTTAGTTGATAGCTTCGATCCAGTGAGTGAAGGTTGAGGGAGAAAGATCTACTTTGCCAGAAGATGGAGATATGGTCCCAAGCATTTTTATCTGGATATGGACTTGAAGAGCGAGAAGTTGCAGCTCTTTCATTCGTTCCTGATGCCATTGGGTTACCTCCCTCCCTTCCCTTTGCTTTATGAAGATA…
LT_peak_480	Chr12	56697738	56698281	544	HD.12G0011500	11139	--	protein PFC0760c-like [Camellia sinensis]		CAACACACGCCAACATGTTGGTGCTTGCTACAAACTTTCTCCCATTCCTTTATCTCCTTGCGCTCTGGTGGTGCCTACATTAGTTGGGTGATCAAAATGTCAATTCGGAGAGAGGAAGATTGACTAGCCAACCAAAGTGGAGGACCTCCTTAAGATGGGGAGATGGTTTGACCACTTATAGGAATGTTCTTCAATAGCGCCCCAAATGCGCACAATAAAGCAGTGCGCTAGAAAGAAAGAGGAGTAGAGGGAGTTGATTCCCAATTAAAAAGCTGAAAAGCAAGACTCAGCTCAGCTAAGCTAAGCTAATCTAACCTCTCTTATGTCGGAACCTTGTCCGGTAGTGGTCTACTTGACTGTATCGGGAAAGCTTATGCTATATCACAGGTCTTGGTATCA…
LT_peak_484	Chr12	84341526	84341807	282	HD.12G0016610	-31747	At5g41800	probable GABA transporter 2 [Camellia sinensis]		AGAGGCGGCCGGCTCCTCCCAAACTTCTGTAGATCAGGATCCAGAAGAACTGAGAAGAACGAAGGAAGAATTACATTTATTGGTTCGCGAACAGTTGCGGCTCTTTAGTGCTATACTCGCTTTCCCATCGACCTTTCTGTGTAGGATTTCCATCTTAGTTGTCAGACGCTATCTTTGCCTATCAGACTAATCCATTTCCTCCAACAAGTTCCCCTTCCTTGATCCAATAACTTTCACTGCTTCTTGATCTTGGGCCGAGTTAAGTAAAGACTGGCTACCTAG
LT_peak_486	Chr12	120927875	120928151	277	HD.12G0022690	48067	--	B3 domain-containing protein At5g24050-like [Camellia sinensis]		ATGCTGGTGGCCTAGGCCTTGGCATGGCATGCTGCTGGCTTTGGCTGGCCTGCCTTGGCCGTGGCATGGCATGCTGCTGGCCTAGGCCTTGGCATGGCATGCTGCTGGCTTTGGGTGGGCTGCCTTGGCCGTGGCATGGCATGCTGGTGGCCTAGGCCTTGGCATGGCATGCTGCTGGCTTTGGCTGGCCTGCCTTGGCCGTGGCATGGCATGCTGCTGGCCTAGGCCTTGGCATGGCATGCTGCTGGCTTTGGGTGGGCTGCCTTGGCCGTGGCAT
LT_peak_487	Chr12	142267698	142268225	528	HD.12G0025100	7523	--	DUF4283 domain-containing protein [Cephalotus follicularis]		TCTGTTTCGAGGAGGGCAACTTACGGATGATTCCATATTCTATATGGTTACTAAAAAGTGAATTGATGATTCTGCGCTAGCTTGGGCGGAACATGGAAGTACAATTTAGGGAATTTATAAGGACTAAACGTACTGATGAAAGAGAAAGCTTAGGAGAATCCTTCGTTTGAGGAAACAGATGGAAACAGTCATGAACCAAACCCCTGTTTTCAGGCTCTCATGAAGCCTTAGGGCGAAAGCTATTATTCCTCTCACATTGGGAACTTCGCTCACTTCCTCAAACACTTGAGACTGAGGTTTTTTAAACAATACATCTATGACTAGAGAATTTGGTATAGGAAGAATAGATCTAGCAATACAATCACCAAATTAACACTTCCAATACCCATACCATCAACT…
LT_peak_489	Chr12	148932533	148932899	367	HD.12G0026040	22901	--	DUF1668 domain-containing protein [Cephalotus follicularis]		ATATATCCTTGCCTGTTGCTTCCTAAGGAGCCAGGATTGTACCCAAAAACCTTGAGGTTCTCATGAGCATTGTACATTAACTTCCCAGTGGCGCAGGTTTGAGTCGCAGAAACAATCACCCAAAAATAACAGCGAGGTTGCGTACATTTTGCCCTCCCTAGATTGTGCTTTCGTGGGAGCCTTGTGCACTGGTTGACCACTTTTGTGTTAAATATGTCTGTATATTAGCTTGGAAGGAGGAGAAAGAATTTTAGGTATATGTTGTCCATTAGTCACAGTTGAAGTAAAGAGAGTGAAACTAGGGTTAGGTTTGAGAAAGAGAGAGAAGAGAGGAGAGAAGGAGAAGTTGAACTAATTGGCTTAGAGT
LT_peak_490	Chr12	158061857	158062156	300	HD.12G0026960	81620	--	hypothetical protein TEA_029603 [Camellia sinensis var. sinensis] [Camellia sinensis]		CCAAGGCCAAGGCAGCCCAGCCAAAGCCAGCAGCATGCCATGCCAAGGCCAAGGCCAGCAGCATGCCATGCCACGGCCAAGGCAGGCCATCCAAAGCCAGCAGCATGCCATGCCAAGCCAAGGCCAGCAGCATGCCATGCCAAGGCCAAGGCAGCCCAGCCAAAGCCAGCAGCATGCCATGCCAAGCCAAGGCCAGCAGCATGCCATGCCAAGGACAAGGCAGCCCAGCCAAAGCCAGCAGCATGCCATGCCAAGCCAAGGCCAGCAGCATGCCATGCCACGGCCAAGGCAAGCCAGCCA
LT_peak_491	Chr12	160635496	160635891	396	HD.12G0027060	-97282	--	hypothetical protein TEA_002425 [Camellia sinensis var. sinensis] [Camellia sinensis]		ATGCCACGGCCAAGGCAGCCCAGCCAAAGCCAGCAGCATGCCATGCCAAGGCCAAGGCCAGAAGCATGCCATGCCACGGCCAAGGCAGCCCAGCCAAAGCCAGCAGCATGCCATGCCAAGTCCTAGGCCAGCAGCATGCCATGCCACGGCCAAGGCAGGCCAGCCAAAGCCAACAGCATGGCATGCCAAGGCCAAGGCCAGCAGCATGCCATGCCACGGCGAAGGCAGCCCAGCCAAAGCCAGCAGCATGCCATGCCAAGGCCTAGGCCAGCAGCATGCCATGCCACGGCCAAGGCAGGCCAGCCAAAGCGAGCAGCATGCCATGCCAAGGCCAAGGCCAGCAGCATGCCATGCCACGGCCAAGGCAGCCCAACCAAAGCCAGCAGCATGCCATGC
LT_peak_492	Chr12	163770678	163771023	346	HD.12G0027160	-83012	--	Transposon Ty3-I Gag-Pol polyprotein [Vitis vinifera]		CTGCTGGCTTTGGCTGGCCTGCCTTGGCCGTGGCATGGCATGCTGCTGGCCTAGGCCTTGGCATGGCATGCTGCTGGCTTTGGCTGGCCTGCCTTGGCCGTGGCATGGCATGCTGCTGGCCTAGGCCTTGGCATGGCATGCTGCTGGCTTTGGCTGGCCTGCCTTGGCCGTGGCATGGCATGCTGCTGGCCTAGGCATGGCATGGCATGCTGCTGGCTTTGGCTGGCCTGCCTTGGCCGTGGCATGGCATGCTGCTGGCCTTGGCCTTGGCATGGCATGCTGCTGGCTTTGGCTGGGCTGCCTTGGCCGTGGCATGGCATGCTGCTGGCCTAGGCCTTGGCATGGC
LT_peak_493	Chr12	2150869	2151107	239	HD.12G0000110	-158135	--	hypothetical protein TEA_018459 [Camellia sinensis var. sinensis] [Camellia sinensis]		AAGGTATGCGGGCCGAGGCCGTGCCGTGGCATGCGGGCCGAGGCCGTGGCATGGCATGTTGGGCGACGCCGTAGCAAGGCATGCGGTCCGAGGCCGTGGCATGTCATGCGGGCCGAGGCCGTGGCCTGGCATGCGGGCCGAGGCCGTGGCATGGCATGTTGGGTGACGCCGTAGCAAGGCATGCGGGCCGAGGCCGTGGCATGTCATGCGGGCCGAGGCCGTGGCATGGCATGCGGGCC
LT_peak_494	Chr12	14585365	14585636	272	HD.12G0002570	53267	TIC32	short-chain dehydrogenase TIC 32, chloroplastic-like [Camellia sinensis]		TGGGAAGGGAGGTGGTGTAGGCAGAGGTGGCGGTGTTGGGTGCGGCAAGGGAGGTGGTTAAGGTGGAGGTGTTGGGGGCGGCAAGGGAGGTGGTCAAGGTGGATGTGGTGGTGTGTAGGTGGAGGTGGTGGTAAGGGAGGTGATTGTGAAGGTGGTGGCATAGGCGGAGGTGAAGGTGAAGGCAAGGGAGGTGGTGGTTAAGGTGGAGGTGGCAGTGTTGGGAGTGGCAAAGGAGGTGGTGAAGGTGGAGGTGGTAGTACTGGGAGTGGCAA
LT_peak_495	Chr12	60638430	60638748	319	HD.12G0011940	-15389	CYCA3-1	Cyclin-A3-1 [Actinidia chinensis var. chinensis] [Actinidia chinensis]		AGTAATGTGTGAGACTCTAAAGAAAACAAATCACAAATTCAAATTAAGACTTATCTTGAAGCTCAGGTCGGCATATCTCACTAAAGATTGATATAAAGACATTGATAACAGCAAAAGAGAAATCAACAGCACAGGAAACTAGGAACAAATGTAAAGGATATTCAAATTGATTATCTGGCGAATATCCACAAAAGTAGACACTCCCATCTTTCCAGTCATGTGATAGCTCAAATTCTTTCTCAAACACCAAATCAAATGAAACTTGAGGGAACTTCTTTGCAGAAAGTGATCCTAGAACTAATTTCTTGCCATTAATATT
LT_peak_496	Chr12	60650186	60650704	519	HD.12G0011940	-3375	CYCA3-1	Cyclin-A3-1 [Actinidia chinensis var. chinensis] [Actinidia chinensis]		CCCAAATGACAATGTGCAAAACACACAAGACAATAGTCAAATAACATTTGAAATATTCAGAAGAAAAAAAAGGAAACTTAATATGTAGGTAGGATATCAATAAGTCTAGTATTACCTACCAAGATAGATGAATGAACAGAGTGTCATATCAAAGCAGGGCATGTTTATTAACAACTCCACACTCAAACAAACAAATGTAGCTTACAGTTTATACAATATAAACGTTTCAAATCCCTGAAATGATGTTGAAATGAAACGTTCATTCCATCAAAACGTTCATTCAATTGTCTTCTTTTTTTTTTGAACTGTTCATTCAATTGTCTGGTTGGCTAAGAAAATAACAACAAATGCATTACAAATATATAGAATCAATATTATTCATCACTTAAAGCCGCAATT…
LT_peak_497	Chr12	69629460	69629811	352	HD.12G0013920	-2697	--	Retrovirus-related Pol polyprotein from transposon TNT 1-94 [Vitis vinifera]		TGGAATCGGAGACAATGCCCGATCGATGCATGAGCAACTCAATCTTACGATCGTGTAATGGGCCACTCACCTCGTCTATAGCAACCATGGGCTCTGTGTCATATAATAATTCAAAGCCTGAGTCCACTTCCCGCAGTCGTTTCCTTATTGAAGGCCCCCTTGAAACAGAAACAGGAGGAATAAGAGAAGAAAATGCAGCTACGAAAGTAGAATTCTGGGGTCCAGTATCCATCATGGAACTGGATTGGCCTACTTCAAAAGTTACAGAGCCCATATTACGCAAGCTGCACGGGTTGCTCTTGAGAAGGCCCGACTGATAATGGGGCCTCTCCCATTGGTAAGTTCAACCGTG
LT_peak_499	Chr12	154795127	154795348	222	HD.12G0026650	116343	--	Transposon Ty3-I Gag-Pol polyprotein [Vitis vinifera]		TGGCATGGCATGCTGCTGGCTTTGGCTGGGCTGCCTTGGCCGTGGCATGGCATGCTGCTGGCCTAGGCCTTGGCATGGCATGCTGCTGGCTTTGGCTGTCCTGCCTTGGCCGTGGCATGGCATGCTGCTGGCCTAGGCCTTGGCATGGCATGCTGCTGGCTTTGGCTGGGCTGCCTTGGCCGTGGCATGGCATGCTGCTGGCCTTGGCCTTGGCATGGCATG
LT_peak_500	Chr12	161182234	161182523	290	HD.12G0027070	195760	--	hypothetical protein TEA_028899 [Camellia sinensis var. sinensis] [Camellia sinensis]		CCATGCCATGGCCTAGGCCAGCAGCATGCCATGCCACGGCCAAGGCAGGCCAGCCAAAGCCAGCAGCATGCCATGCCAAGGCCTAGGCCAGCAGCATGCCATGCCACGGCCAAGGCAGGCCATCCAAAGCCAGCAGCATGCCATGCCAAGGCCTAGGCCAGCAGCATGCCATGCCACGGCCAAGGCAGGCCAGCCAAAGCCAGCAGCATGCCATGCCAAGGCCAAGGCCAGCAGCATGCCATGCCACGGCCAAGGCAGGCCTGCCAAAGCCAGCAGCATGCCATGCCAAG
LT_peak_501	Chr12	161672816	161673088	273	HD.12G0027080	111122	--	hypothetical protein TEA_002425 [Camellia sinensis var. sinensis] [Camellia sinensis]		GGCCAAGGCCAGCAGCATGCCATGCCACGGCCAAGGCAGCCCAGCCAAAGCCAGCAGCATGCCATGCAAGGCCTAGGCCAGCAGCATGCCATGCCACGGCCAAGGCAGGCCAGCCAAAGCCAACAACATGGCATGCCAAGGCCAAGGCCAGCAGCATGCCATGCCACGGCCAAGGCAGCCCAGCCAAAGCCAGCAGCATGCCATGCCAAGGCCTAGGCCAGCAGCATGCCATGCCACGGCCAAGGCAGGCCAGCCAAAGCGAGCAGCATGCCA
LT_peak_502	Chr13	30404916	30405367	452	HD.13G0002180	-20773	REM4.1	remorin 4.1-like [Camellia sinensis]		TTGTATCAAGTTGTTAAAAATAGTGTCCAAATGTCACATTCAACTCTTAAATTTCACACTTCCATTACATCACTAGAATGCTCCAAACAAAAGGGTCTTTCAGATGTACAATTTTAATTGGATGGAAAATAATTTGTATAGTTTCTTTGATTATTCGTACATGTCACAACAAAAGTAGATAAATAATTAGTGACAGATAATATTAATTAACACGTGAGACGTGGCCATATTGAAAACCTAACACCATTGTCGAACTTTGACCGTACACGTGCCCTCAATCAACGGGCACTGCTTTGTCAGACTTGCATGGCTGGTTTCAGTGTGGCACTGTGATGGTGCCGTCGGCTAATAGGATGGTGCCACGTGTTTAGCAAGAGAGTTTGATTGTTACTGTGAGAC…
LT_peak_503	Chr13	34577109	34577326	218	HD.13G0002710	999	At5g24840	tRNA (guanine-N(7)-)-methyltransferase-like [Camellia sinensis]		AGATGGCATTTGAGTAGGAGACTGTTGTAATAAAAGTAGTTTCTATGTGGTACGAAGGAATGCATTTGCTTGTTTCTCATCATCAACTTGCCTACCAATCATAATCCCTGGTTTTTCTTCCATTGCTTTACTGACCAGTGCCTCGAACGGTCCTTCAACTGACCAGTGCCTCGACGATTCAAGTCAGGCAAAGGCCATGGGAATTTTTGAGCTTCAGA
LT_peak_504	Chr13	35445192	35445870	679	HD.13G0002780	84985	--	beta-1,2-xylosyltransferase XYXT1-like [Camellia sinensis]		AAAACCTAATTGGAGATAGCAAATGACTTGTATGGATTTGTCTATTAAGTTTATGGTCCATATGGTTTTTCGATACCAGGAGAATACCAGACCGAGTCGGGTCGCACATGATGCCTGTGAGTGTGAAGTTTGTCTAGAAAATGCCAACGAGACTGAGCGCGAGTTAGAAGAAGAAAGAAGAAACGGCCCTAGGCTAGAGTATCCACGAGCTCGGGCAGAGCTCTGCAAGAATAATGGAGCTAAGAAAAAGAAAAGAACTCATCTCAGCAGAGGCTACATGAAAGACTTGATAACAACGATCCCGAAGTCGGCTTGAGTGGTCAATATTTAGGCAAGTTTGGGCACCTTGTTACATATACTCAGAGGGAGTTGGAACCTCCATTCCCAGCGCTAGTGCCA…
LT_peak_505	Chr13	49572719	49572974	256	HD.13G0004280	-27432	RPS27B	PREDICTED: 40S ribosomal protein S27-2 [Nelumbo nucifera]		GGGGGGGAAAGGGTGGTGTGAATACCGGGACACGCCCGAATGTTTTTAACCGATTCAAACAATCCTAGCGCGTCTCGTATGATAGGAGGAGAGGTGGTGTGAACAACAAGCGCACCCGAATCTTTTTAACCGAAGGGTGGTGTGAACACTGAGCGTACCCAGATGTTTTTAATCGAAGGGTGGTGTGAACACTGGGAGGCACCTGAATGTTTTTAACCGAAGGGTGGTGTGAACACTGGGAGGCACTCGAATGTTT
LT_peak_506	Chr13	54191022	54191343	322	HD.13G0004970	-56587	SCAB1	stomatal closure-related actin-binding protein 1-like [Camellia sinensis]		ACTGTGGAAAAATTGTGAAGTGTAGAAAGTGAGTGTAGAAAAGTGGGTAACTGGGTGGGTGAGTTTTGAATACTCGAGAATGAGTTGGCACCCCAATCCCCTTGACTCGGAATGAAGGGAAAGACTGATCATGGATTAGGAGCGAAGGCAAGTCGCGAGCTACGAACAAAGGGCAAGAGACAAGCAACTGAGGCGAATCTAGTTCTCAGACGAGCTAGGACACGAGTATAGGGAAATTACTTTTAAGTCCTTTTAATTACTGACAAAAATCAGTTCATAGGTATGGAAATTAAATAATTTATGAAGCCTATTTTGGAAAAGA
LT_peak_507	Chr13	74333380	74333589	210	HD.13G0007840	-180442	BACOVA_02659	beta-glucosidase 1 GH3 family [Camellia sinensis]		AATTGTGAGAGGCACTCAAGAAAGGTAAGAGTGGAAGACACCACTCATGCAGACACATTATTCACCATTTCCAAGTCAAAAGAATACTATACGCATCGTCATGAGTTTATTTTTGTAGGATAAGCAAGCCAAGGAGTTGGATCTGACTCTTCGGATCATCTCGACACTCCGTCATTGGATCATCAGTGATTACGTCACTTCTCAATAAAT
LT_peak_509	Chr13	101289441	101289772	332	HD.13G0013390	35723	H6H	Protein DMR6-LIKE OXYGENASE 2 like [Actinidia chinensis var. chinensis] [Actinidia chinensis]		GTAAATAAGAAGCCTTTCAATGAGTAGGTATTTTGGAGACGAGTAACAGTGATGATGATGAATGGAATGATGATCATGATGATGAAGATGAAAAATACGATAATAAACCCCCGCTTGAAGAAGTAAAGTTCTTGGGGATTACTTATTCTCTGTGCCACTCACAGGTGCATCATATATAATGCGGATTAGTAAGTACATAGCCACCGTGTTTCCACACTTTTGCATAGTCAACTCACTTATTCAAAGCGTATCATCAGATTTGACTATGAAGGAAGGAACTCGAAGTGAAAGGGCCCCGACTTATTTCCATAATTAGAGTTTGACCGCAGCTG
LT_peak_511	Chr13	104829559	104831222	1664	HD.13G0013800	2352	--	Protein translocase subunit SecA like, partial [Actinidia chinensis var. chinensis] [Actinidia chinensis]		GAGTTGCTGGTGCCTTACATGTCGTTGGAAGTTGCCTGCCAGCCCGACCTGTTGGCCATACCATAGTGTGAGTACCAAAAGCTCTAGTATCTCCCAAGTCTGCAGTCTTTTCCAAGCCAAGGCAAAGATAAAGAGCCGGGGCAGGCTAGGACTATTCTCTTATTTGAGTTGCTTTCGATGGTAGACTAGGAAAGAAGGAAAGCCAGCTAGATAAAGGGCTAGAGCAGGCCAGGGTAAAGGCCCTAATCTGATATTTCATTTTTTAATGTTAAGTTTCTCATTTTAGAGTACTTCTAAGATAATATCTATAGGTCTATCATCTTCTCCTAATAGCTGCCTAGTTCCAATAATAGTAGGGCTAACTAGAGATCTTTCCTTGACCAGATAGAGATAGATAGG…
LT_peak_512	Chr13	104832074	104832554	481	HD.13G0013810	-3185	SDH3	succinate dehydrogenase subunit 3 [Camellia sinensis]		CTGTCACCACCCTTGCACTGATGTTACTGTAGGATTTCTTATGAAGCTCCTTGCACAAAGGTTTAAAACTCTTAAGCTTGAAACTGAGTCTAGCCAAACCCCTCACTTCTTGAGACCAAGCAGAAATAAGAAGGTCCTTAAACCTGTAATCAGACATCCAGAAGTTATAAAATCTGAAAGGGCAGGCTTTCAATTTCTTAGGGAGCACAGTTAATACAAGTGCACAATGGTCAGACACTCCTGGAGCATGCCCAACCACTTCAGAGTCACTAAACAGGTCAATCCACTCATTGTTGATCCCTGTCTAGCCTACTTTTGTTATCACCAAGGCCACTCCTTTTGTTAGTCCATGTAAAGTAAACCAAAAACCTTTAGTGACCATGTCTTCCATATTAATGT…
LT_peak_514	Chr13	104850690	104854071	3382	HD.13G0013840	13141	--	Exocyst complex component SEC5B [Capsicum annuum]		TCTACTAATTCAAAAGTACAAGTTCATTTCCCGAAATCAATAAGGTTCAGGCGCCAAGCCCAAAATCAATGATGAAAGTCAAGGGATAATGCCTCGTATTTCAGCTAATAGAAAAGGGTCGACTATCTTCGGTCGGAGAGGGATTTCACACTATTTAGAAAGAGGCTTAGAGCCCAGGCTCAGCTGTTGTAGACCTGCTAATTGATGGGTGTGGTGTTCCCAAGATGCGAACTGGTAATGGACAACTGTGTGAGTCCTCGGTTCTCCAGAAGCAGCAAGGCTAATAGATAGGAAAGAGAGATAGGTAAAAGCATACCTCCGCTAGTGAACTGTGAATAAGCTTCTTTCACAGTGGTGCAAACGGTCTCATGGGAGGCACAAAAAGGAAGAAACCAACTT…
LT_peak_517	Chr13	104868892	104869259	368	HD.13G0013840	-2717	--	Exocyst complex component SEC5B [Capsicum annuum]		ATCGAATCCTAGAATCCCGTCTGTTTTCTGGATTTTGAAAAAGTGCAGATTTTCAAGAACGGGAATCTCTTATGAATTTCATCCACGCCTGAAACCTATCTTGATGCCCGAAAGTTGGATCGGTTGGCCCCCCCTACGCAAGGAGAATATATTGCCCCCAATTTCTATGAAAGAAAGGATGCTCATTGAATGAATCTTAACTTATACGACTCCAGATATTCTATAAGATTATTACGGTTCTGTTTTCGATGAAACAGAGTAACTGGACTCTCATTCCTATTCTATTCTGGAATAAAAAAGGGCTTCATATAGATTCCTAAATCTGGAAGATATCATATCTATTTGGGATGAGCAGAGCCGATAGGATG
LT_peak_518	Chr13	104869430	104870181	752	HD.13G0013840	-3606	--	Exocyst complex component SEC5B [Capsicum annuum]		AAGACCCGGGTACAGGCTTAGATAAAAACCCTATCCGGCGCAGATGAATTAGGGTGTGAAGCCTCGTAGACGACAGATAGAAGTTTTCCTAAGCAGGTAAGAAAGACAGAAAACTCCAGCGCTCAGGGCGAAGCCCATGTAAAAAGACAAAAGGCCCTCTCGTTGTAAAGTTACAGCTTGGGTATTTCCGTGGTAGTACCAGTCACCTGGGAAGCCCCAGGCCCAACAGGTAATGACTTGTGGACCGGGTGATTTTTCCGCTTAGAAACTTCCGCTTCCAGGTGTTCTTAGACCCTCCTGCCGCTTGTTTTCATCCCGAAAGAAAAGACCAGTTACCAGTTAATGAATGGCTCCCGTCGAACTAGAAGTTTAATTCTTAGTTTTACTACCCATAAAAAC…
LT_peak_519	Chr13	104871607	104871833	227	HD.13G0013840	-5386	--	Exocyst complex component SEC5B [Capsicum annuum]		AGTTCCTTTCTAAGGGGGAAGAAGACCGGGACCATATCTAGTTGGATTTCTTCCTAAGATAGCGATTCAAGCCCCCTTAGAAATGTCAAATAGGTAAAATAGGCATTCTCGGGGAATGCTTACCGACTTCATCTCGCTTAATTGAATCTCCCGCGACAGGGAAGGGATCATTGGAAAGCGTTAGTGGTTGGCTAGACAGAGATTTGCGAAAGCTCAAGCTCGGGAGA
LT_peak_520	Chr13	104872749	104873970	1222	HD.13G0013840	-7098	--	Exocyst complex component SEC5B [Capsicum annuum]		TCCTTAACAGTAGAGCCACTCCTAGTCAGTTGAAGGGTCAGTTCAAGGTTAGCGTCCGATTGTGCGCAATGAATAAATCAATGTATTTGCGGAAAATGGGACGCTGAAGGTCCGGGGTAGTAGCAGCCGATGAAAGCAGAGGCAAGAAGCCTACCAGTCAAGCATTAGATACCTCTCTGGGAGCTCTTCGAGCTCGTATTCAGCTGGTTGACCCTGTCTGTGTAAATAAGAAAGAAAGCGCTCTCCTAGCGTCGCCCGCGAATTTGAAAGAGCCTGCAGATCCTCGTATAGATTCCGAATGTTCTCATAGGACTTCACGGCAAGCTTCCTTAAGACCGGATCGTCATAGATTTCGTACCAATGGTTACATCTTTCGAGCTTTCTTATGATTCTCTCAGG…
LT_peak_521	Chr13	104874244	104875347	1104	HD.13G0013850	-6261	--	LOW QUALITY PROTEIN: ycf68 protein [Cinnamomum micranthum f. kanehirae]		GAATCAGGTCTTTGACGATCCAGTATTAGCTAGCAAGTGTATGGACTCATACTTTGATGACTCCCTAGTGGCCAGGGAAGCGTTAGCTTCACCCTTGGAACGTATCATCTACTCTCTCTAGCTCTCGACTTGACATTTCTTTAGCTGTTTCGCCTAGTTGGGTCGGGCATCAAGAACCGGAATTGATATCACATATGCCCTTCTCTTTGGTCCATAGCTAGCAACTCACCGTACCAAGCGCGGCAGCCTCACCCCCTCGGGAACGGAATCCTACCCTTTTGATATGTCAGCCAAACCGCCCAGATGGGACGAGACTAGTCCGGTCAACAGATACTATATGATACCTCGTATTCAGTACTCTCAGTACTCCCAGACCAGGGCTAGTAACTTTGGATCCCC…
LT_peak_528	Chr13	104899196	104900249	1054	HD.13G0013890	-2790	--	orf103 [Solanum commersonii]		ATCGGTGGGATGCCGTAGCTTTAAGAGAGAGGGGCGGAGGCAATCGGAAAGGCTTTTTAGGAAGGAGGCCCCCCTCCCTCCTATGTTGTAAAAGGGAAGTGCAGATCTTTCTGCAACACTCTTCCGACTTGATGCCGCCCCTGAATCCACAAGTACCGGCTGGATTACCCCCTAAGATAAGAGGAGGATATAGAAGCAGATTTAGTTGCAGGTAGGAGCGAGTCTACCCTGCAAAGCGGCTTATCGCTTATCCCCATTTTCAAATGAGGAGATCCGACGTCAAGTGCAGGAATTGCTGTCGAAGGGGCGGGAGAGTCTCAGTCCGTGTTCAACGCCTGCTTGACTAGCTCAAAAGGAGGCAGCTGGAGTGTGTAGATGGGCTTTGAATAAGAGTTGGGT…
LT_peak_529	Chr13	104904810	104907558	2749	HD.13G0013910	1059	RE2	Integrase, catalytic core [Corchorus capsularis]		TCTGACTCATAGCTCTAAGATGACTAGCATGAATGAGCCAGCTTCAACACAACCTAGACTCTTAATCATAGACAGACTTGCGACCTCAACATAAAAGGATGAGCTTGGTCTGTCTATTTGTACGCATTGGCTTAATTCACTCCTAACCTCCCTGCAAAGAACACATAATGAAAACTGCCTGGTAAGGGCTGTACAAGGGAACGAGAAAGGGGTTTGATAAGAAAGAGTTTGGAAGTGTCCCGCTTAGTTAACAAACATCGAGTTTGGAGTCGAGGCAGCATGGATAGGAGACTATTGAAGTGAAGTTTGGAATCATTATGGTTTTCTATCTTCAGATTACCAAATTGGAGAATCACCAAGGCCTTTCAGCGATTCGACGCGCCCCCCCAAGCTAGACGC…
LT_peak_530	Chr13	104907887	104909192	1306	HD.13G0013910	2756	RE2	Integrase, catalytic core [Corchorus capsularis]		TGCCCAAGACCAAGAACCAGTTCGCAGATGCTTTAGCAACACTAGCCTCAATGGTCCGAATTTCAGAAGAAAGAGACATCCATCCGATCAAGGTGGAAGTAAGAGAGGAGCCTGCATACTGTGCTTTCGCAGAAGAGGAACTCGATGGCAAGCCCTGGTATCATGATATCAGGGTCTTTATCAAAGAGAGAAAGTACCCAGTTGGGACAACTGACAATGAAAATAAGACAATCAGGAGGTTATCAATGCAGTTCTTTCTGAGCAACGATACCCTAAGAGATCCCATGACAGCATGCTGTTAAGATGTGTCGATACGGGCGAAGCAAACCGGTTAATGGCAGAGGTGCACAGTGGTGACTGTGGCGCGCATATGAATGGCTTCATGCTTTCCAGAAAGAT…
LT_peak_533	Chr13	104925061	104925481	421	HD.13G0013930	-2854	--	ATP synthase subunit c, chloroplastic [Capsicum annuum]		ATGACATGAGATGATGCTTTGGATGGTGACTCAACAATGCTTTGTTTGATGTGATTACTTGTTCGGCTTAGACATAAGGATGTCCGTGTTGTTCGAGGTACTTGGACCTGTGAAGGCGCAGTAGGTAAGGCGGCCTACTGAGGGAGGAGTGGTACTCGTATTAGTGGGCTGTAGCAGACAATAGGCGTCTACTAAGGAGAAGGGGCATCAGAGCCCGCTGTTGTGAAAGAAGTTGAAATGCAAATCATGAGATGCTTTGATGTTGTGCTTGTGAATGCTCGATATGATGTACGTGCCAGTGCAGCGTTTGACAGAGTATTCGCACGCCGGTGCGTGTGATGTTTGAATGTGACGGTGCATACAGTCTTCGAATGTCAGTGCACGAGGTGGTCGAATCTG…
LT_peak_534	Chr13	104929509	104929951	443	HD.13G0013930	-7294	--	ATP synthase subunit c, chloroplastic [Capsicum annuum]		ACTTCAGATGTGATACGTTGTTCACTTCGGATGTGGTGGATGAACCCTGATCGATGCGGTTCAGGCCGTTTGATTGAACTACGCTAAGCTGAGACTTTCTCTTGTGCTTCGGGCGATCATAGTTGATTTGATAATAGAAATAGCGAGCGGTCCGCTTTCCTTCTTCGCCTTTGGTATAAAGGTACTATTTTAGTTCAGATTTGACTGATCGTATGACGAAAAGGGTTGTCGGTTAACCAGTAGAATCAGAATTTATGGATGAATAATTGAGTTTCCTTCTTTGTTTTGTCTTTTGCCGTCAATTTCAGATAGTCATAGTTCGTGTGCCGCGCGCGGGAATATTAATTATATTTATAGTAAGGCCCTGCTGCTTTTGATGGAATGACAAAATGTAAAGTA…
LT_peak_535	Chr13	104939670	104942238	2569	HD.13G0013950	-12626	AtMg01110	RNA-dependent RNA polymerase, mitoviral, partial [Cynara cardunculus var. scolymus] [Cynara cardunculus]		GGATCCCGTCAGTCCCATGCACTTCGCTCTTAACGTAGAATAGGGAGGTATAAATCTTTGCGATTAGGCTTAGCGGGGGTGCTACTCACCGGTCACAGATTGGAGCTATACTTCTCATTTTATGTATAGAAGAAGGAGGTCGGAATAAGGCCTTACCCAAATTTTTTTAAAATAAGACCCGCCGGATCTTGGGATTTTCCCAGTCTCATGCTGAGGGGCCAGTAAGGTAAACAAGTACTCCTCCTTGCCGTAACTATTCTAATAAGAAGGTAATTCACTTCGAAATCCGCTTTTCACATATGTTGTTGGAGGAGATTCCATTGCATCCTTTAAAAGAGATTGGGTTGGTGCGAATTGGTACTAAGGTACCAAGATCGAACATAGAAAAGAGAAGGAAGC…
LT_peak_536	Chr13	104946957	104948212	1256	HD.13G0013950	-6289	AtMg01110	RNA-dependent RNA polymerase, mitoviral, partial [Cynara cardunculus var. scolymus] [Cynara cardunculus]		CCCGTACTCCACGCTACTATACTCCATTAAGGGACTCGCCTAGCTATTTCAGGGGACAGCTCCTAACCTGGCAGTATGAGCACGTTATACGCATCGTATGTTCCCCCCTCACCCCGCAACTTCAATCCCTATATGCGCCTATTACACAAGTACTATCATTAGGGGCAGGAGATGTGCTTAAGGGCAAGAGATTTATTTAAAGACTGTATTCGTAGACCAATTGCTAGCCTTAGCTGCTTGAAAGGCTCATCCCTTATTCTTGCTTAACCTCAGCACCTATTGCACTGATTGGATTGACGCCTACCAGGAGTGCTTACCGAAGCCCATATCCGTTAACTGCCAACCTCTTGCTTGGCTTATACCGTAACCCTTTGATTGGCTTGGCCTTAACTATACAAG…
LT_peak_537	Chr13	104959751	104962339	2589	HD.13G0013960	5892	ATPA	ATPase subunit 1 [Camellia sinensis]		TCGCCAGGCGCTACAACTCCGGCTTAGGTTCAGCTTTCAAGAAATCTGGAGGGGACAGACTTTACGAAAGGAAGGGTTGGATGAATATTGAAACGTTCTTGCTATCCAGTATTGCCAGCTCTCTTGCGATAGTCCCTCGGGCCTCTTCCTCAAGGCAGCAAGTAGTACGCCAGCCATGCCAGAAGCTAGTGCACCCGCGCCAAGCAAGTTTGATTTGATGTGCCAGTAGGGCTTCCTGCTTTCCATACTATCCTCCTACTATGTAGGGGTGACTATCGGGTTTCTACTTACCTCTCCAACTCTTTGCTTTTTGCCTCATAAGAATGCCCTTGACAGTGATGTTGTGCCTGCTCTGATCTATACTTACTATACTACGCAATTACTGGTCTATACATTGAT…
LT_peak_538	Chr13	104962542	104963170	629	HD.13G0013960	8089	ATPA	ATPase subunit 1 [Camellia sinensis]		ACAGTGTGAGGGACATATGCTGCCATACCCCGTAATCCAATTAAAGGAACGAAATAAGCAGTACAGAACGAGCGAGGAGTCGGGATAGAAGCAATCGCGTGGTAGCGCCCGTACCAGACTCATGCCTTATGTGAGTGTGTGTACAAGGCATAAAGGCCCCACATATCGAAGAATGTAAAGCCAAAAACCAAAGAAGTAGAGAGAGAACCTTTTCTACCACTACCAAACACCTCCTTTCCTCAGGGGCGGGAAGTAGCGTATATATTCATCAGCAGGAGTTGGCTTTCTCCCTTCCACAACCGGACTCGTTTATTTACCCTTGTTATCAGCCAGTGGCTCATAATCTTCCACTTAGAATCTTGTATACGGTGGCGAATAATCTCGGCTTAAGCGCTCATA…
LT_peak_539	Chr13	104985120	104985506	387	HD.13G0013990	-17253	AtMg01410	PREDICTED: uncharacterized mitochondrial protein AtMg01110-like [Solanum tuberosum]		TGAGTAGTTAAAGCAAGTGAATGATTTGAAATTCGAGTTATTTCACGGAATAACACTCGTATATATTGAGCTCGTAATGGTACCTCGCAATTCAAAAGTCTCTCTACGGCTGAAGAATGAGCGTGTTCTTGGGCCATCGTAGAAACATAGATAGGGTCGACGACGGAACGAACAACGAAACTTTACGACAGCTTTTTCGTACACGTTCACTTGCATCACATACACAAGTGCTCTCTGAACCGTGCAATAAGGTCACCCATAACACGGCTCTCCCACTTGAGTTACCTTAGCCCCAGGCCATGCTATTCAATAATATTGGAAAAATGGCAGCGTAACGTAACAACTAGTATTGAAAGCAGGTCGCCGGGGGGGAAAGCGTTTCAATAG
LT_peak_540	Chr13	104985899	104987071	1173	HD.13G0013990	-15657	AtMg01410	PREDICTED: uncharacterized mitochondrial protein AtMg01110-like [Solanum tuberosum]		GGCCACCCGGCCTCGAATAGGAGGGGGCTTAGCTCTGGATCCCCCCTGCTTGCAGAAATGAATGGATCAGAAGGGGGCTGGGTTCTATTTCCGGGCCGGACAGGAGGTGAAGACCATAAGAGAAGATTGCCCCCCCGGTAAGGAAGAGGGGAAAAAGGTGCTGTCATCTATCTCGACCAGTTTCCCGAGGCGTTGGAAATCCAGACCGGCTCAGAGAATCACTGGCGCTATTTAGCCCTTCGTTTCGCCAACAAAGAAGTCATCCTTGACGATTTCCCATTCCTTCCCTGCTGAGCCGCCTCTGACTTTGAGCTTGGTCCCTTCCCTTTCTATAACATACCCAGGCGCCCTCCTTTCCAATCACTAAGAAGAAATCAATACCAATCAAAGCCCTATCTA…
LT_peak_541	Chr13	104987319	104989628	2310	HD.13G0013990	-13739	AtMg01410	PREDICTED: uncharacterized mitochondrial protein AtMg01110-like [Solanum tuberosum]		CCTGGCTCTTCCACCGTCCGGGCTCCCTCCCTATGCTATGCTCCCCCGGCGCAGGCCTACCACGCTTCGCGCCTGCGGCGTTTTCGCCAGACGGTCTTTGCCAGTAGTGCCATCCTCCCCGCTGGCTGTATGGGCGGGTTGTCCCTCGCTGCTGCGTTCTGTTAGGCTATGGATTACAGGAACAAATGTAGTTGAATGAAACAGCAGGCGGGTTACACGTTCCACTGTGCCGAGATGTGAGGTGCAGGTGGTGATGATCACCCCGGGGTATGCGCTAGCGCCCTTGACAGGCACTCCAGAACCCGCCAACGCTCGTGAAAACCCGGGTCGGTCGGTCCTCCATTCATCCGACCGGAGGTGTGGATAACGAGGCCACCTTCACAACCTTCTCCCTTCTGT…
LT_peak_542	Chr13	104991752	104993588	1837	HD.13G0013990	-10078	AtMg01410	PREDICTED: uncharacterized mitochondrial protein AtMg01110-like [Solanum tuberosum]		TGGCTTAAAGAAGGTGACAAGAACACCAGATTTTTAGTTATATAGGGTAGGCTAGAAACAGAAGTGGATTAGGGTTGAGGGATCCACCATCTACTTCCCAGTATTTGGGTCGGAACCCTCTTCTCAAATGCTCCTCCTTGTAGGGTAACCACATGGAGTGGTCCTATGGAGAGGTGCACCTTGGCTACCCTCACTTCTGTATTTTGTATACTGTGGGGCGCCCTTTAATGAGGAAGTTGCCTTCTTGGTTGAATAAGGCAAGAATTATGGATAGAGTTTTGGGGTTATTACCTGCTTGCTCCACTATATAATTCTGTTTTCTGGAGTTACGATAACACAACTGTTCCTTGTGAGGGGTCAGGTGTAGTTCAAATGTCATTTAGTACGCTACCTGTCATA…
LT_peak_543	Chr13	104993975	104994522	548	HD.13G0013990	-8319	AtMg01410	PREDICTED: uncharacterized mitochondrial protein AtMg01110-like [Solanum tuberosum]		TGCTATTGTAATGGGCAAGTTCCCTATCTTCATTGCTCAGGGCAAAACTCTGCTTTAACAATATCCTCGGGTTGCAGGATTTCTTTCTTTCTGGCCGCGTAGCCCCTTTGTTAGGAATACCAGGAAATCGTAGTTAACCGGAGTTGAATTCCGGAAAGAAAGGCAGTCCACATAGATATGTGATTCTTATCTCTCTAATATAGGGCATATCCACTTAGTCGATGCACTCGCCCTCCCCACGTGCCTGGGGATTAGTTGGGGGGATCACCAGCTCGCCTGCTCATGAGAAAAGAAACCGTAGGTTTAAGAATTCCAGAGAATAAATAGGCTAGTCCTCACCGGCAAGCAAACTCACTTGTCGAGCTAGGAGCGCACTTACTTAAGGTATCCTGCTTACTA…
LT_peak_544	Chr13	104995980	104996459	480	HD.13G0013990	-6146	AtMg01410	PREDICTED: uncharacterized mitochondrial protein AtMg01110-like [Solanum tuberosum]		CCATACCCACAGGCTTTCCTATTGCTCTATTAAGGAGACTTGGCGATAACTGGCAAAAGTGGAGTCTGAAACATGTCCCTTTGCAGTTGAAGGGGAAGTATACGCTACCTGCAGAGTATAGAATGGGCGCTCCTCACCTGACTTCGGTAACTATAACCGGACTGGAGGTGGAAGCTGAATGCGCCTTTCTTTACTTTATAAGGGTACACTCGCACCCATGAAGCAGACCTACGAGTAAGCTGAGGACCCTAACTGCTTGGATTTGTGGGCGGAAGTAGAACTTGGCCAGTAGAGAGACTCTACCTTATAGGATCGCGCACACGGCTTAGAAAGGCTCACCTCCTATTCTTGAAGGGGCACAGCGTCAGGTGAAGCAGAAGCCTCACTTTGGAGGAGGAA…
LT_peak_545	Chr13	104996953	104998978	2026	HD.13G0013990	-4972	AtMg01410	PREDICTED: uncharacterized mitochondrial protein AtMg01110-like [Solanum tuberosum]		CTTGGCTAGGTAAGCTCTCTTCCAAAAGTCGTGGTTGCTATGCCTGTATTTGTTAAGTGCGGGAAGCTGAGTGCCCTGATGCTGTATTTGTAGCTACCCGTCTTTGAATGAAAGGCCTGCCCCCTGGGAAATCGAAATCAAGAAAAGGAATCCTCCTATCCAATCATTGGTTTTATGTTCGTGTATTATACCCGCAATCTTGCTTGATAGGGTCAGGTACTTACCTAACAATACTAAGCATATAAATAAGGTATAGCCTCTTCTCCCTTTATGGCGAGATCGGACATCCGACCACAAAGCTAACAGGCTCATCCTTGCCTGTCACATCGTTCTCGGGTTCTGAATCTGTACCCGCACTCCTATCGGGAGCAGCTGGAGAATAATTCTTAGCTCTTGCCG…
LT_peak_549	Chr13	105009423	105012051	2629	HD.13G0014000	4276	RPS1	ribosomal protein S1 [Camellia sinensis var. assamica] [Camellia sinensis]		GCTCTTGCCCGAATGCGTGACTGCGGCGCGCCTATCGCCCCGCCACGGCACTCTAAAATGCATGTTGAGTTGAGCAAGAATACTGCGACTAGGAAGACAAAGAATGGAATTGAAGGCATAGTCTCAATAAAAAGAATGGAAGACCAACCAACGAGTGGCGGATTTGGATGGAGTCTCGCAGAAGAAAACCCTTACTCTATAGGGGCGCTAGCGCGCTACAACTAGCAGCCCCTTTCTTATTATTAGTAAGATAGGTTGCTTGAGCCAATCCTTAAATCGTGGGGGGAAAAGGCAGAAAAGTGAGCCCACCCGACTAAAGGGACGGAGAAATTATGAACTTCAATAGTCGAAGAGTGGTCGTAGGGGAGCCCACCCCAGGCAAATCCACTTCTCGTTATC…
LT_peak_550	Chr13	105013484	105016906	3423	HD.13G0014000	7748	RPS1	ribosomal protein S1 [Camellia sinensis var. assamica] [Camellia sinensis]		TTTCCGTTGCTAAAGCGCTTTCCAATGCACAGCTACGAGAACGAATCAATACCTTCAAACGTGGCGCTATAGAAAGGATGCGAGCAGGCTCAGTCCCCGTCTCGCGAGCTCGGCCAAGTAAGATAAGATGCGAGTCCATACCACCTTCTCTTGAAAGATCAGCTTTCGGTACACTAATAATGTGCCTTGGAAAGAATCCATTGATCTCTTTTGAATAAGTTTGATCTGCGCCGTGTTACTAAAGAATAGCAATTTCTGCCGATCGATGCACCTAACGAATCTCACCCCTCTACCAGGGAGCGCGAGCTACCATTTTTTTACACTAGAGGCAATAAGATTGAAAAGGGGTAGAACAAAATGTGAATTCTCCATTTTAGAGGCTGCAATTAGGTGGAACCA…
LT_peak_551	Chr13	105022037	105023052	1016	HD.13G0014000	15750	RPS1	ribosomal protein S1 [Camellia sinensis var. assamica] [Camellia sinensis]		TAATGCACCCGTAGCACTTGGTGGGCTCATTTGTTTAGATCACTGAGATTCATTGAGTCATTTTTGGGTCCGTCCACCCGTAGCAATTCGAAAGCTTGGTAGGAAGAAAAAGGTGGGTCACAGGTGGTAGATTTCGCTCGTAGAAGGCGGGTCACATATGTAATTCCCCTTTGCGAATCCGGTGCCAGCATGGTAATTGCTCCTCGGTGAACAGGGCCTTATGCTTATAGGGCACAAACAAAGGATTCTATCTCCTGACGAGCCTAGCAAGCAGCCTAGCAGCAGGGGATTGGGCTCGTAGAACCTGGTGCCAGCATAGGAACCCCGGTTAGCAGTTACAAATCCAATACCAAGGGCTTTAGTTTGTTCAATTCAATAAGCGTTCTTTAGTGCGCTCTT…
LT_peak_552	Chr13	105023232	105024621	1390	HD.13G0014000	17016	RPS1	ribosomal protein S1 [Camellia sinensis var. assamica] [Camellia sinensis]		ATTATGGCGTTTTTTAACAGACTTATAAGAAGTTGTTGAAATAGGTTCTTCAAGCCGGAGTGCCCGAGTAGCTAACAGGGGAGCAAACTCCAGAGCATGATGTGTGGTCAACAAGCCAAACAGAGGCCTTAGATGAATATCGCGGATAAATTCCTATTTTAGTGAAAGCGGGGCATAGGCATAGCATAAAGGAAGTCAAGCGTGAATGCATTCATTTAGCGGATCAATATTCGACTTAATCAGATGCTTACTACCGTACGTGACAGGGGAGATGGTACAAGACAAAGGGCCTACGTTGCTTCACTATAGAAGGTCTAGCTCAGCTGTATTGGAGGAGTACCACGCCTACACATATTACAAGATCAGCTCCTGGGCAGATCAAGAAAGGAGAATGTCCTG…
LT_peak_553	Chr13	110659186	110662069	2884	HD.13G0015080	-2346	ATPA	ATPase subunit 1 [Camellia sinensis]		ATGAAATGATTCACTATTTCCCTTTTCTTTCTTGGAAGTAGAAGTGCGGTAACCCCGCCAATCAAATAAAGTTTCCAAGCCTTCAGGCCAACCCCGTCCGATAAGGTAAGGTGTCCTGCCCCGTTAAGCTCGCCTTTGATTTTAGAGACCCAACAACTGACTTTTAGCTTAGCTCCATGAGAACCAAGCCACTGAGAGATCTCTACATTTAGTAGGAAAGCCAGCACGCTCGGGGACAGATTCCCAGGGGATTTTGTTGGAAAGCACGGCCTCCCTTGGTCAGTACCAGACACTCGTAGCCTACCTCTTATAAATAGATCTGGGGTTGTTTCTACAACCCCCTTATCTCCACTTTCAGGATAGGCGATCTATTTCCAGCCTAAAAACACCAACACTCGA…
LT_peak_554	Chr13	110662391	110663053	663	HD.13G0015080	-4072	ATPA	ATPase subunit 1 [Camellia sinensis]		GAACCAAGGCCTTTGCAATAGGCCTACTGATTGGTAATAGCCAAGGGAAGAAAGACCATATTAGACATAACGATCTACAGTCCAAAGCCTGTGTTGTGTGTGCGTGCCGTTGACTCCTCTACTTAATGGGCTATTTAATTTCGAAACCTACTTAGTTATAATTAATATTTCGTCTATACAAGAAGCAAGGGATTTTGCTGCTAGAAAGCTAACATCTAATTAGTTATTGTCTGTCCTTATATGGGAATCACTTCAAGCAAGACAAAGGGAAGATAGAAAGAGATTCCGCATACATTCTCTATACTAGAAGTAAAAGACAATTATAATGACCAACCATCGAGCTCATTCCTTCTAATTTCGTATTTTTTGCTCTAAACCTTCAGTCAAGTAGCTACATGT…
LT_peak_555	Chr13	110665630	110666898	1269	HD.13G0015080	-8166	ATPA	ATPase subunit 1 [Camellia sinensis]		TCTTACCTAGGAACTAGAGCAGACAAAAAGAAGCAGATGATGGAATGTCACCTTCACTTATGCAAGCAGGGACAGAAGTTCGAACAGGGGTATTAACCAAGAGTGATGTACTAGCTGCAGCAACCTCCTCCCGGATATGCTTTTGCGGATGAAGACGAAGACAGAGACGCGCTAACATGTAAAGTAGTGGAATGGAAAAGGATGATAGCCCACCCAGGACAGCACATAGAGTAAGGTTGGCTCTATGCGAGATATAAAAACCGCATGGACACGGCTTCTTTTGGATAGATCATCAAGCAATTTACCCATATAGCTATTATCGCGAGGGTGAAATACAATCCATTACATCTGGATTGAAACTTGAGAACCAAAGATATAAACTAAACTGGAAGATAGAAG…
LT_peak_556	Chr13	110667085	110667990	906	HD.13G0015080	-8730	ATPA	ATPase subunit 1 [Camellia sinensis]		GCTCGGCTTCTGCCTCTGTATGATTCACTCTAGTCTATGGGTAGTCTATTTCTAAGAAGGTATTCTTGCTGTTATGTTTTTAACAAGATAGCAACCATAAGAAGGACAACTATCTAGCTATCTCTTTTTTGCCTTAGGTTGGTCGTAGATCAGTGCTCTGCTTGTTTAAAGAATCCCTGATCTACCACCACCCTCATGCTAATGGTATTCTGACCTAGGAACTAGAACGAACATAAGCTAGAAAGAAGCCGGATCTCTCTACCACATGGGATAGGAAGATCAAAGCTAGCCCTCTCTCAGATAGCACACCTAGATGCCTAACATCCTACTGCTACAATCCAATCCATTCTATTATAACTTGTCTTAATCTATTCTTACCTTCAAAAAAACAACGACAAC…
LT_peak_557	Chr13	111577481	111577820	340	HD.13G0015290	10400	COL13	zinc finger protein CONSTANS-LIKE 13 [Camellia sinensis]		ACGAAAAATTGGAGCATGCACGGCCACAACAGCTCGTCGTGGCGGAGGAGTGCAAATGACCATGAGAGCTAGAGCGATGACGAGAGCCATGAAGAGTCCCATGAGGTCCAGTCCACCACCGTTGTCGATCTCCGAACAAATCAGCTTCCCCATCTTCTTCAATTCAGAGTTACACAATTCTCTTTTTTTCCCACAATTGCTCTCTCTCTCTCTCTCTCTCTGTGAATGGAAGAGGGATATGGAGGTGTCAATATATGCTAGATTGTTGTGGTGACAATTTTTTTTATTTTCATATAGTCAATATTGACTTGGAATTTTTATCTAATTCGGTGAGTTTTCA
LT_peak_558	Chr13	128562555	128562758	204	HD.13G0019620	-16616	At5g12110	elongation factor 1-beta 1-like [Camellia sinensis]		TAGATCAAAAACCCTAGATGCGAAAGCAAGAGATTGAACACAGAACTTGAATGAGACGTACCAGAGAGTTCATGGCGGGTGTGGTGTGGTGGACTTGGGAAGGTGTCTCTGTCTAGAGAGAGAAAGAGAGAGAATGCGTAGTAGTCGTGTAATGCGGGGCGTGGAAATTACGGGGATTGGCGTTCTCAGAATTCTCGAGGTGCG
LT_peak_559	Chr13	132456739	132457198	460	HD.13G0020350	-10089	XTH10	probable xyloglucan endotransglucosylase/hydrolase protein 10 [Camellia sinensis]		ATAAGATTCAATTAAAATCCTTACTTGTAGAAGAATATGAGAGGAAGAGAAAATGGTTTCAAGAGTGAAAGAAACTGAGAAAGAACATACCTGGACAACCTAAGAAGCACAAGAAAAACTGTTTGGTAAGAGAGAAAATTGTCGCGATTTTGGTTTGATCTTCGAGTACCAGATGGATTTGCAGTCGAAAGAGTTCTCTTCACTAGTCGCTCTGGCCTCTCTCTCCCTCTCCCTCTCCCTCCCTGTGTCTGTCTCTGAAGTCTGGGTTGGATGTGAATGTGTAATTGTAATGCATAACATAGACGGGTATATTAAAAAAAATATATGGGTCGGGTTGAATCATGTTGGGCAACTCGACACCCATTTTATGAGAGGAGTTGGAGAGGGAAATTGGAATCG…
LT_peak_560	Chr13	143826988	143827285	298	HD.13G0022570	-2061	--	PREDICTED: LOC110609628 isoform [Prunus dulcis]		CTAAAAGAGCGATCATGTTCAATGGAGGAAGAAGGGAAGACGTCATATTTGCTTATGATTACCAGAATATTGCAATTCTTGATGCCGCCAGGTGTCAAGATATAAGATATGATATAATTGAACATTTTAAAGATGGCGTATTGTTTAATCAGAAATACGAGTCACATGTAATGTACTTTTGTCCAATACACGTAGTTGTATTGTGTAATGTGCTTCCAGACTATTCTAAAGTATCCGAGGATCGGATACATTTAATTGAACTTTAATAAAAAAAAAGTGGCTTGTTGCTTTATGCTTT
LT_peak_562	Chr13	154880712	154881152	441	HD.13G0024670	64811	TSS	LOW QUALITY PROTEIN: protein TSS [Camellia sinensis]		ATGGAAAGATAAAATGGAGAACCTATAAAGGAAAAAATAATAGGAATTAGGAGTCTTGGAATCTAGGTTTGTATCAAAGTAAAGTAATCATGTAATAACTTTTTTCTTCTCATTCATTCAAGATATTATGTAAATGAACCTACTATTGAATCTAATGAGTTAAAATTAATGTAAAGTCATAAGTTTTATAAAGTCATTGTTTATTTTCAAATAGAAAATGGATTCGATACAATTAAAAAAGAAATGATCAAACAAAATAGAAAAAATTTGAAGATTTTATAGTGATTCAAAAAGAGTTTCATTTTTGAATAAAGTTACACAACATAGTTCTTATTATTTTTTTACTTTATAGTTTATTCAAGAGCTGCTCAATGAATCTGTTGATTGTAATTACGGTAT…
LT_peak_563	Chr13	163780110	163780405	296	HD.13G0026100	118848	smc3	structural maintenance of chromosomes protein 3-like [Rhodamnia argentea]		TGGCTGGGCTGCCTTGGCTGTGGCATGGCATGCTGCTGGCCTTGGCCTTGGCATGGCATGCTGCTGGCTTTGGCTGGGCTGCCTTGGCCTTGGCATGGCATGCTGCTGGCCTTGGCTTGGCTTGGCATGGCATGCTGCTGGCTTTGGCTGGCCTGCCTTGGCCGTGGCATGGCATGCTGCTGGCCTTGGCCTTGGCATGGCATGCTGCTGGCTTTGGCTGGCCTGCCTTGGCCGTGGCATGGCATGCTGCTGGCCTTGGCCTTGGCATGGCATGCTGCTGGCTTTGGCTGGCCTGC
LT_peak_565	Chr13	41314216	41314503	288	HD.13G0003430	-2089	CBSDUF3	DUF21 domain-containing protein At2g14520-like isoform X3 [Camellia sinensis]		GCAGGAGAGGAGGACGTGTGATGAGATTGATAGCTTGGATCCATTCTATACCAGTAGTTAAGGGCACCATGACCAAGACCACCACATATATGACAACTTGAACCAATAGAATAGAAACCTCCAGTTCTTTCTCTGATATTGCGATTTGATTGACCACCAAGAAATGGACTTTGATGCAAATGGGCCTCGATTGTGAGAAAATTGTGAATATGAAGAGCAGCCAGACTCAGATGTCTTGGCTGCAGCATAGGCAACAGTTGTATCATGGCCAAATGTTTGTTTGGCCTT
LT_peak_566	Chr13	71884295	71884557	263	HD.13G0007490	95639	FIP2	FH protein interacting protein FIP2 isoform X1 [Camellia sinensis]		TGTTTGATTGCTTGAGCGGCCATTTGTGCGCTTGAGCGGTGAACAGGAGTATCTAGTATCTTTGCTTGCAAATTAAACTTTTGAGAAGCAAGTTTTATTGCTCGAGCGGTAAAATGTGCGCTCGAGCGATCGGCCTATATGTTTTGCACTGTCTTTACTCACACCGCATGAGTGATGAAGGTTGCGCTCGAGTAGCCTTCGCGATCCTATTTTCTATAAAGTGTGCCATTCGCTATTTTTAAGGTTTTACCCGTCCAGATTTT
LT_peak_567	Chr13	76684172	76684456	285	HD.13G0008220	22938	--	Transposon Ty3-G Gag-Pol polyprotein [Vitis vinifera]		GCTTCCTTTTTCGTGAGATTCTCTTAGCTAAGGTTTTGTTTTGGATTGGGAGCTTGAGCGCTCCTTCCTCATCTATATCGTTTCCCACATCGTTATTGTTCTATTCCCTCAAAAATGAAAGGTGGGAAGAACAAATAGTCTGCTGCTAAGCTATCTTCCCTTCGTTCCAAAAAGAGATGATGGTAGGGCCAAGACCTGTCAGTTCGATTATCTCTCTCTGCCGAATCCTTTGGTCAGAAGGTCGGTTTTTCTTGGGCTACAAAAGAGGGAAAAGTGGACAATTCT
LT_peak_568	Chr13	82233999	82234259	261	HD.13G0009250	-56070	Os03g0733400	zinc finger BED domain-containing protein RICESLEEPER 2-like [Camellia sinensis]		CGAATCAATCCGTATGAAACTTTACTCAAGTTTTAATTCAACCATAGGCTAGTAAACTGTGAAATTAATCTTTAAATTAGTCTATCTATTGGACCAATTACTGAGTTATAAAAAACAAAAAATTAATGTGAGATAGTGCATCATGATGGTCATCTAGTTTTGAAGGAAGATCCACCTTTCTACTGAAATATCCATTAAGTTTTGCTGCCGGAGGTGGGAGGGGCTCTTTATATTCATTGACTGTGACATTCAAAGGGAACT
LT_peak_570	Chr13	120062806	120063291	486	HD.13G0017460	31506	--	Coenzyme Q-binding protein COQ10, START domain containing protein [Trema orientale]		CATTACCATTCCAAAGCTGTTCATCCTTCAGCTGCTTATGGGCCTGTTTTGTTTCCTATTGTTTATTGGGCTGTTTGGAAGAATGGAAATTCTCGTTGTTATGATAATACCCAGCTAGTTTTCATCAAACCTTACTCAACAGGCTAATTCCATTGAATGCCAACATTTTTCAAACTTCCCGCTAACCAATAGAGTTGGTATATGTACTGCTGTGGGTTGGGTTCCTCCTAAAAGAGGATTTTTCAAGTTAAAAGACAAATGGTGCTGCTAAGGATAATCCAGAAACAGTGTTTGCCGGTGGGCTTAGTAGAGACCGTTTGAGGGCATTGGGTTGCAAGCATCACTAGGAACATTGGATTTTCTTCTACTATTGAAGCGAAATTCTGGGCTATGAGAGAT…
LT_peak_574	Chr13	165177564	165177835	272	HD.13G0026130	117330	--	Transposon Ty3-I Gag-Pol polyprotein [Vitis vinifera]		CGTGCATTTTATGGCGCTATTTTGGGCTGTGACCATTACTTGCATTTTGCATGCGCTTTGTCACGCTATCTTGCGCACCTCATCGCACTATTTTGTGCACATTACTTGCATTTTGCATGCATTTTTTCGCGATATCTTGCGCACCTCATCGCACTGTTTTGTGCACATTACTTGCATTTTGCATGCATTTTGTTGCGATATCTTGCGCACCTCATCGCACTGTTTTGTGGACTTTACATGCATTTTACATGCATTTGTCACGCTATTTAGCG
LT_peak_575	Chr14	51885	52180	296	HD.14G0000010	-550142	At2g45590	receptor-like serine/threonine-protein kinase At4g25390 isoform X2 [Camellia sinensis]		GTGCAGGAGAATACGTATAGGTGTTCGAGTGTTCGAACCGCAATGCGCAAGAAATGGTATGTAAACCCCGTATTTACATATCTGCCACTGTGCAGGAGAATACGTATAGGTGTTCGAGTGTTCGAACCGTAATGCGCAAGAATTGGCATGGAAACCCCGTATTTACATATATGCCACTGTGCAGGAGAATCCGTATAGGTGTTCGAGTGTTCGAACCGTAATGCGCAAGAATTGGTATGGAAACCCCGTATTTACATGTCTGCCACTGTGCAGGAGAATACGTATAGGTGTTCGAG
LT_peak_576	Chr14	15242303	15242582	280	HD.14G0000740	32770	FCA	transcription elongation regulator 1-like [Camellia sinensis]		TGCTTTAAAGCGAAGTGGGCCCCAATGTTTGGCCTGGGTCGCTATCAGTATGCAGCATCGAAAAACGACAGTTGGGCTTGGGCCTTTCTCGACCCCACACGGGTGTCCTGTTGTTTAATTTTACTGGGCCCACTCCAATATCATCCACGTACGTGACAGATACCATGTCATTCATTCGTCATCGTGACGTCAGAGCCACTAGCTCCCAAAATTTTACGCGGTTTTGGAATATTTCCCATGCTTGCTTCTCAAACACGCTCTCTAGTGCTCCACATTTTTT
LT_peak_577	Chr14	57813004	57813354	351	HD.14G0006790	78738	CYP94C1	cytochrome P450 94C1-like [Camellia sinensis]		TCGTTGAAATAAGTTGGCCTAAGTGTCCATGGTGAAAGTCCTAAAAATCACGCATATACATACGTGCCAATCCCGCGTATACATAGGTGAGTCACCACTTCAACAGGAGACTGAACAAGGCTTCTTTCGGTTGCGGAGGATCGCTTTGTGCTTGACTCCACTCACTACCTTTTAGTTTAGCGTGAACAGATAAAGAAAGGCCATCAAAGAGCTCGGTACCAAAGAGGCACAGCTAAGAAATCGTGCACTCAAAGGAACATGTCATTGAAGAATTTCCAACATTCATTCTCGAGCGGGGTATCAATCATGCGGACGAAATATCCATAAAATGGCAATAGTAGCGCTTGTATA
LT_peak_578	Chr14	59816995	59818337	1343	HD.14G0007150	-34239	--	ATP synthase subunit c, chloroplastic [Capsicum annuum]		TCTAGACGAGTCAAGATGTACCCCCGTGAAACCGTCTAAGTAGAACTTCCAAGGATTGGGAGATCAAACTGCACTTCGAGTGTGTTAGGAGGCAAAACTCCTGTGGCACCAACCGGGGACTGACAAGGTGGATGAAAGTAAACAAGCGAAGGCCAGAAAAGGGCGGTTCTGTATGAATCGATGGATCTAGTTAAAAGGGTGTAAGATGCTTCTTTCTATTGGGACCGCCTACAGGGAGCCGGCGGGCTCTAGCGTAGGAGAGGATCGACAAGCCCAGTACAAGGAGTAAGAGTTTGGGGCGGTCTAGTGGAACTTGGCTAATGGGGTGGCTTATGGGCGTAACAATGCCCCACTTCAACTCACCAAGGAGAAGGTAAGTACTATTATATCGTTTCTTCT…
LT_peak_579	Chr14	59818698	59819175	478	HD.14G0007150	-35522	--	ATP synthase subunit c, chloroplastic [Capsicum annuum]		GAAAGGGGCGAATTTAGACCGGTTTCGTAAAAAAAAAAGGAATCGGATCTCAACTTGCTAATAGAGGTGGGCAAGGCGCTTTTAAGCCCTTATATATCTATATCTATTGGAAAGAAGTTGGGCTAGGTGTTCTTTCCTTAGAAAAGAGCTTTTCACCTCGAGGCTGTACTATTATCCTCTCCCGTGTCAGGTTTGAAAGGGTGGGAACTTCTTACAGGTATTGGGCGGCCATGGGTGGAAGGCGTTGAAAGATGGGAGGAATAGTGGTAAGCGAAAAAGAAAAGAAGGAGCTCTATACCTACTACCAACTAGCCTAGGGCTTAGCTTTTCGTTACCCTCAACAGCAAACCCGGACCGAGGATTAGGGCTATCCCCTCCACCTAGAAAGGGAGACCCCCA…
LT_peak_580	Chr14	59819616	59821172	1557	HD.14G0007150	-36679	--	ATP synthase subunit c, chloroplastic [Capsicum annuum]		GCCTTAGAGAGCTACAAGTCCCATTAAGGTATGAGGTAGCTTGCTTACTCTCTTCTCGATACCTAGCCTAGGAAAGAGATTAGTATAGTAGGCAACTAGCGGGTTTGGTGATGCTTTCGAAGGATCATTATTAATGGTATAAATAAGAAGTGGGTCATGTACACTGCTAACTTAGAGAAAGAAAAAAACTAAGTAGTCAAACGAAGGTAATAATAGCGAATCAAACGATGTTAAGTTTAATTCTTTCAAAGACCCCCTCCCTACCTAATATTCGAATCAAACAAAGGTAATAAAGCCACTTGTTTTATTCTTCTTTTTCAACAAAGTAGATGAAACCTCCTTCATCAACAGATAAGAGCCCACCGAGACAGGAAATTGGAAAGCCACCTCTTACAATGT…
LT_peak_581	Chr14	59821387	59822220	834	HD.14G0007150	-38336	--	ATP synthase subunit c, chloroplastic [Capsicum annuum]		AGGTGAGGGCTCAGCCAAAGACAGAGAATCTGTATAGGATAAACCGCAGGGAGAGAAGATAAAAGATTCTCAACTAATACAGAGGGCGGGGCATACTCTGGGACTTGCTAACTCAACCTTAAAAGTTGTTCTCTTATAAAATTAGCTGGGAAGGAAAAGGGAGAGTCAACGTGGCTTGGATTATCCAACAGTGGATGCAAACGAAGAAAGCAAAGCGTTAGAATCAAAGACTGGCTTGCTCACCCTAGCGCTACGGAGGGGGCCAACCTCTATTATGTTATGCTAGACAAGTGATTCTCGAAAACAAGCAGTTCAAGAGATGCTGCTCGGAATTCTATTGAGAGTCCACTCGCTATTAGCTCGCTTAAATCTCTCCACTTGCATAGTAAATTGTGCTCG…
LT_peak_583	Chr14	72316619	72316907	289	HD.14G0009320	-10045	ARF4	auxin response factor 4-like isoform X1 [Camellia sinensis]		GATCTGAATGAGATGTACTCCTCTTTTTCTTTTTCTTTTTTTATTTATTTTTTTTTATTTTTAAATTTTTGTTGTTGTTGTTGATTGTATGAAATGAGAGAGAATTGCTTTTGTCTAAAAAGCTTAAAAATAAGCTCTTGCTCATGAATCCCTTTCTGGTGCAGATAAATAAATATTTTAGCTTGGGACTAGGGCTTATGATCATTCTCTTAATGGTAGAACAAAAATAACAAAGCGAGCTTGCCCTACTCGATTAAGGATATGAAAGAAAGTGAATCAGTTTAAGATT
LT_peak_586	Chr14	85844055	85844291	237	HD.14G0012710	-38485	ASN1	asparagine synthetase [glutamine-hydrolyzing]-like [Camellia sinensis]		TAGAAACAAAAGGAATGAACAGATTCATACTCAACGTTATAACATTTTTAGCCTAATACAAACCTGGGGCATAGAGGTCTGTTGAGATCCATTTCGATGAAACTTGTGCAAACTTGCCTCGTGTAGACATGGCTATGGTGAGATCCATCTTGAGTGGCCTGCCTAGCTATTTAGCAATGGTGTACAGAAGCTTTTCTTGAAAGTATTCAATCAAAAGCTCCAAAAACTAACCCATGC
LT_peak_587	Chr14	90619166	90619487	322	HD.14G0013930	-8496	At3g26560	PREDICTED: probable pre-mRNA-splicing factor ATP-dependent RNA helicase DEAH5, partial [Prunus mume]		TGGACTACTCCCAAGACTAGGTGGATGAAGCGTCATTGGGGAATGTAGGCCCCCAATGGGAGTGGGTCACATCATAATTTGGGTTGGGCTATTGGGTTGTGGGCTTATTCAGGAAAATACTTGGGCCGGTAGTCTTTTGGTAGAACTATGGACCCTCAGAGTTGGTCTATCTATCTCTAGTAATTGACAATGGGATCCAAGCTTTTAAAATCAACTTTGATATATTCTCCCTCATTATTTATCTGATTGATGAGATCAAGAATAATTAACATTATTATGCTTTGGAATCAACCTTGATTATTTATATGGCTTTGTAAAAGAA
LT_peak_589	Chr14	103272337	103272633	297	HD.14G0016240	-4305	--	Nuclear transition protein like [Actinidia chinensis var. chinensis] [Actinidia chinensis]		TTATCAGCCCAGGTGGCAATGTGCCCAGTTTCCAGAGGGTTCTATCCTCATTCTGCAAAACAAATATCCCCACAAATCAGAAAATTATCACTGAAGTCTAACATAGAAGAGAAGAAAACGGATAGCATTTCTTGGGGGCAAGTGGACACAACAATGGAATTGAAATACTTTTCTTGATCAGAACTTAAACAAGAACATATCCTCCTTTAGAAGTTGTATGCACCCACCGCTAGAAATCTAGAACAAGGAACAGAATCTTTACAGTTGTGATGAGAAAGTGGTAATATATTTTGTTCC
LT_peak_590	Chr14	104027728	104028053	326	HD.14G0016550	-43884	--	aromatic aminotransferase ISS1-like [Camellia sinensis]		AGTGATGGAGGTTTGACGCTATGAGACGACGTCTTCCGTCGTCGATTAGCAGGTGACTGGTCGGCCCGCCTTTCACCTCTACGCCCCTCTTCTAGTTATAAAGTAAAGCTCCTTCCTTTGTGAAGACCGTAATGATTGGGTGGCTTGCTATATAGCACTCTCTTTCATTCCATGGTGAGAGTAGACCGGGAAGGATGCAAGTTTCCTCTTTCCACTTTGTCTAAAGAACCTTGTGACTACCTTAGACCGGTTTTTGGGACCGACACGGGTAGCAGGCATGGCCCCGAGTCAAGCATATCCTCGCTATTTAGTGGCATTTTTACCTT
LT_peak_595	Chr14	122842098	122842563	466	HD.14G0020600	60828	RPL38A	60S ribosomal protein L38-like isoform X1 [Camellia sinensis]		TTGCGAGAAGATTGGGGCTTGAGAATGTAATTAAGGATTTAGAGGAGGCAATATTCGAGTACGCGGAGGTGCAGGAGATAATGGAGAAGAGAGGGAAAGGTAATCAAGTTGAATACTTGGTGAAGTGGAAGGACGGTGCAGATAACGAGTGGGTCAAAGCGGGGTTGATCGGAGAGGATTTGGTGAGGAACTTTGAGGAAGGGCTGGAATATGCTGTGGCGGAGTGTTTGGTGGGAAGGAGGGAAGGGGATGGAGGGAGGAGAGAGTATCTGGTGAAATGGACGGATAAAGAGGAGGCCACGTGGGAGCCTGAGGAGAATGTTGATCCTGATTTGATCAGGGACTTTGAGGAAGGCCCCACCGCCCATAAGGACGTGGAGGCCCAATTAAGTGGTGGGT…
LT_peak_596	Chr14	127720956	127721328	373	HD.14G0021540	233845	--	DNA-directed RNA polymerase [Actinidia chinensis var. chinensis] [Actinidia chinensis]		AGTACTCCTGCAAAAGTTAAAACAGAAAAAAGAAAGATAAAAGAGATTGGCGTAGAGGGAAGGACCACGGCGGACACAGAGCTCGGTGCTCAAGATGGGTCCACACATATAGAGAGGGAGAGAGAGAGAGAGAGAGAGACAAGGGAACCTAAATTCACGGAGGTGGTGGCGTGATGTCGCAACCCCGCCGTACACTTTTAGTAGGGCCCACTTTTATCTCCACCCTCCAATAATTCCATCTCTTATATTTTAGGATGATTACATTCGCACTCACACGTTTGTGTTTGGAAAATGTTTGGAAATCCATTAAAAGGATCTCCACAACTTTTATTAATATATTAATTATTGTTGTATTTAATTTTTAAAAAAAAAT
LT_peak_600	Chr14	85950224	85950683	460	HD.14G0012740	-9822	Os12g0104800	clathrin heavy chain [Glycine max]		GGCTATTTTTCTAAGTTATGGACTAAAATTGCAGACCATTTCTAATTTCTGATACAGCTATTTTAGTGCAAACTCAGGCCCGAACATGGAAAATGCTCATCAACAACGATGGCCTACTCTAAGTCACTGGACCTAAATTTTAGACACTTACTTGACCATGAGCCCAAAAATCATAGGCACTTCTTAACCATGAGTCCAAAAATTCTAGACACTTAACCATAAGGCCTAACATGTTGGAAACATTACAACCATGTTTCAGCAAGTTGGGTCAAGCCCATGTTAGCCTAAACTGCAAGGCCTATTAAAGCATTCTAAACATAAGTTTATTGCGTGTGGCGAAGGTAATTCTAACGGTTGATTAACACAAAAATAAATAAATAACCAGAAAACATTTGTAAG…
LT_peak_602	Chr14	112992643	112992920	278	HD.14G0018220	-19167	LNG1	protein LONGIFOLIA 1-like [Camellia sinensis]		AAACCTCTTCTTTTTTGATCCCGCAACTCTTATATACATATGTCAGTGAGAGTGAAGAGAAAAAAAAAATAAAAATAAAAAACAAAAAGTTCATCGATCCCAATACATTAGGGATTGTGGAGGTCAAAATAAAAAAGAATCTCAATCTTTTTCCCTTCATCCATTACAACGCATGTGGAACATTGCACCCAGACCAACCAATAACTTCTCCAATGGGAGAGTGAGTGAGGGGGCGAAGAAACGAAGCAGAGCATTTTCTTTTTCTTTTTCTTTTTTTC
LT_peak_603	Chr14	118346432	118346696	265	HD.14G0019560	7550	GATL4	probable galacturonosyltransferase-like 4 [Camellia sinensis]		CATGGACCTTGTATATGGGCTTTCAGGTCCAAAGTCTAAAGGGAAATATGGGCTTCATTGTGGGCTACAAAATTAACTAGGCCCAATTTACCAAAGGCCTTATAAGCCCAAACAAGGAGGTGCGCACTGCGCATCCTGCGTATCGGAGACTGTTCCTTGTTACAAAGCTTGTGTTCTGATTTCAGGTCTCTCTCTCCCTCTCTCTCTCTCTCATACCAACCCCGAAGAAGATCTCATAGAAACCCTAACCCTAATTCATCGTCTC
LT_peak_605	Chr14	141911025	141911227	203	HD.14G0023770	-49579	SINAT2	E3 ubiquitin-protein ligase SINAT2-like [Camellia sinensis]		AATGCGACAGCCTGCATTACCATTATCACAATTGGATACAACCACCTCTACTGCCGCTACCTTCACATTGCGATCAAATTGGGAAGCAGAATGACAACTGTAATAGAAGGAATTGGAAGATAAAATAATATAAGAGGTTACATTAAGGGGAAGAAGAAAGTAGAAAAGAGTTGTGCTGAGAGAAAGACAGAGATAAGATGTCA
LT_peak_607	Chr15	38212437	38212842	406	HD.15G0001490	34822	ACL1.A2	acyl carrier protein 1, chloroplastic-like [Rosa chinensis]		TTGTTTTTTGGTTTTTGTGTGGGTGTGGGTGTGGCATTCATCACTTTGTTTTTGTTTTGTTTTTTTGGTTTTTGTGTGGGTGTGGGTGTTGGTGTGGGTGTGCAAGTATTAAATTGACATTGCTTGAAACAGACGCAATATCAAAATTGGACCCAACACGATGTGATATACATCCCTTTCCAGTCCTAAATCTCAGGAAATTGGCCCACAAAAGACTTTCCAAGCCCATTTGTGTTTAAAAGTCATTTAAGATGTTCAGTTTTTGAAAAATGATATGTCATATATGTACCTAATTGAGGTAAACCTAGCTGTGTTGATAGTTTTTATATCTAATAATTGAAGTGGGTTAGGCAACCTCTGAAATAGACTTCTCTACCTTTAAAAACAAAGAAAAAACAA…
LT_peak_609	Chr15	40247110	40247407	298	HD.15G0001850	-12490	AtMg00860	pol protein [Cucumis melo var. makuwa] [Cucumis melo]		AGAAGATGAAATCAAATGAGGCGTTAGGACCCGATGATATCCTTATTGAAGCTTGAAAATGTTTGGGTAAGAAGGGGGTGACCTGGTTGATAGAGCTAATTCTAGTCAAATACTTTCATAAAGACTTTCTTTTTCAATGAAAGAAATTTTTCGTTATAAAGTCACTGACATCAATTGGATCAGACTTGCTCTTGACCAAGTATTCTAGGAACTAGGTAATTTAGTAAGATTTTGTTGATTAGAAAAATGCCAGAGGAGTGGAGGAATAGTATCTTAGTGCCAATCTATAAGAATAAGA
LT_peak_610	Chr15	43995485	43995746	262	HD.15G0002750	-22789	BGAL1	beta-galactosidase [Camellia sinensis]		AAATGTACTGATAATTATACAGAGTTCCAGGTTGTTTTTAATGTGGGCCACACATTGTTTTAAAGGCTAACTTCAAAGCAAGACCACTGCCTGCCCTAATGGATTGGGAAAGTGGGCCCACCAAATCCAAGGACTGTGGGTATGTGGACTTACATGTTGGTATGTGGCATGCTCATCCTTGATAGGATAACACACTGGTGGAGGCTTTCAACTCCATTTTTCTGACCCCCCAAAAAAAAAAAAATAATAAATAAATAAATTA
LT_peak_612	Chr15	50032345	50032704	360	HD.15G0004180	-5752	CURT1C	protein CURVATURE THYLAKOID 1C, chloroplastic isoform X3 [Camellia sinensis]		TGTAGTGATTAGGCTACACACCCTTTACACAGAAGAGTTTTATATGATGTGTTTGTAAAATTGCCAATAAGAGAAATTGGGTGGTTTTGGTCACTCTTAGGATGCATAAAAACCCTCTTTAGAACTAGTTGTCAGTAAGAGAAGCTCTGTTGAAGTTCTATGGGTACAATTGTTCTTCTCATTCCATAATTGTAAACATTGAACACAATTGTTGCCCCACCTCAGACATTGAAGACATGAATCCTTAGGGGACCGTTATTTATTATTCTTTTCATCCTTCAATTGTGATTTTGAGATTAAACTGCTGTTTGAGGGCAGTTAATCCAAGTATGTGAAAGTCGAGATTGAAGCACTGGATGA
LT_peak_614	Chr15	68903453	68903687	235	HD.15G0007020	34567	PHL1	protein PHOSPHATE STARVATION RESPONSE 1-like [Camellia sinensis]		AAACAAAATCTCAAGGACCATCACTAGACGGGAGATAAAAGAACCATAAGGTAGACTGCTAATGCTATGGCGGCGATCAAAAAATGATATGGATGATGCGTCATATGAAAAATCGAAGATCAATGGGATATCTTATCCCTATGGCATACAAGAAAACACAACTAGCCCTTGGAGAACATCAAAAGTGAGAGCTTATAAGTATTAGCTAAAACCCAATTGAGGGTACTATACAAGG
LT_peak_616	Chr15	108007313	108007608	296	HD.15G0011590	-20338	FIP37	FKBP12-interacting protein of 37 kDa-like isoform X2 [Camellia sinensis]		CTGACTTAGGTTCATCAACAGGTACAATATATTTGCTAGGATCATATGCTTTGATAGATTGGTCTTGTTCATTCACTGTGAAGATTATTGGTACTTCTTCTACTGGCTCTATTTTATCGAACACGAAGTTCAACCGTTCATCTTCTGTAAAACCTTCACCTTCTTTTGGTTGCCCCAGCTATTTCTGATCCTTTATTATTGCAAGGGAAAATTTCACTTCACCCCCATGTGGTTTGGGCCATGTGCGGTTTACCCCTTAATGTTTGGAAATGACCGCATAACCCCCTTGTGGTTTG
LT_peak_617	Chr15	112223894	112224126	233	HD.15G0012060	-12012	--	probable F-box protein At1g44080 [Camellia sinensis]		CTTGTTTGGAGGTCCTTGTCACGTGGCAATTTTTGGTCTTTTAGATCTTCCAAAAGACACGTGGTGCACTGTAAACAAAACTGCTGGAGATGGCTGTACTGGAGAGTATCCAAATCCGTTACGGACCTCACTATACTATACTAGCCGAACTACGTGGACCTATAATACAATGACATGTGATATTATGTATTTTTTTAAAAAAAATTATTTTGAGTGGGGCCGTTTGGACACCA
LT_peak_618	Chr15	123308897	123309218	322	HD.15G0013160	-29304	CBP60A	Calmodulin-binding protein 60 A like [Actinidia chinensis var. chinensis] [Actinidia chinensis]		TGTCTAGGTTCATCAAAAGTATCAAAATCAACATTGTTCTCAGTCAATCCCTATGAAAATTGCTCTAACAACGTGTGGGTCCTCAACTTTGGCCGTATCATGCATGTACGTAAATAATAATTTTCGTCACTTTCGCTTGACTCCCCTCATGACTAGGGGTGTAAACATCGTCCATTGGATCAAAGTTTGCTCGAGTTTTGGTTTGATTGGCCCGGCTTGTAGTTCGTCTTACCGGTTCAATCAAAGCTCGATTTGAGGTTTATCTCGCTCGCATGTCATTTTCAAGATATTTTGATAAAAATAAATAAATAAAGAAATATAA
LT_peak_619	Chr15	146034292	146034550	259	HD.15G0016520	40172	REN1	rho GTPase-activating protein REN1-like [Camellia sinensis]		CTGGAAAATCTTGATTCCGACGGCGATGGGACCCGCCTTCGGCGGCGGTGGCGGAATATGAACGGCGGCGCTGGGGGCACCGTTGAAAGCAAAAGCGGGGCGAAGAGAGTGAATGGTTTGATGGGTCGGGTTGGGAACATGGTTCTCGCCTTGTAACTGCATTCGGACCTTGATCAGATCAAGTGGGTGGGTCGAACAACCCGCAACAATTGAAGCAATGCCTCCCTCAACGAATCCTTTCAAACCCATTTCTAAATTT
LT_peak_620	Chr15	164004965	164005207	243	HD.15G0019760	-42614	RAD51	DNA repair protein RAD51 homolog [Camellia sinensis]		GACGTTTACGCACCATTTCTCATGCATTAGGGTTCGAACACTCGAACACCTAAACGGATTCTCCTGCACAGTGGCAGATATGCAAATACGGCGTTTACTTACCATTTCTCATGCATTAGGGTTCGAACCCTCGAACACCTATACGGATTCTCCTGCACAGTGGAAGATATGTAAATACGGCGTTTACTTACCATTTCTCATGCATTAAGGTTCGAACACTTCAACACCTATACGGATTCGAAC
LT_peak_621	Chr15	16920352	16920680	329	HD.15G0000100	144625	--	hypothetical protein TEA_008034 [Camellia sinensis var. sinensis] [Camellia sinensis]		TTTCTTGCGCATTACGGTTCGAACACTCGAACACCTATACGGATTCTCCTGCACAGTGGCAGATATGTAAATACGGGGTTTCCATACCATTTCTTGTGCATTACGGTTCGAACACTCGAACACCTGTACGGATTCTCCTGCATAGTGGCAGATATGTAAATACGGGGTTTCGGTACCATTTCTAGCGCATTACGGTTCGACCACTCGAACACCTTTACGGATTGTCCTGCACAGTGGCAGATATGTAAATACGGGGTTTACGTACCATTTCTTGCGCATTACGGTTCGAACACTCGAACACCTATGCAGATTCTTCTGCACAGTGGCAG
LT_peak_622	Chr15	32477111	32477405	295	HD.15G0000170	106494	AP1M2	ARM repeat superfamily protein [Zea mays]		TTTCTTGCGCATTACGGTTCGAACACTCGAACACCAATACGGATTCTCCTGCACAGCGGCAGATATGTAAATACGGGGTTTCCGTACCATTTCTTGCGCATTACGGTTCGAACACTCGAACACATATACGGATTCTCCTGCACAGCGGCAGATATGTAAATACGGGGTTTCCATACCATTTCTTGCGCATTACGGTTCGAACACTCGAACACCTATACGAATTCTCCTGCACAGTGGCAGATATGTAAATACGGGGTTTCGGTACCATTTCTTGCGCATTACGGTTCGAACACTC
LT_peak_623	Chr15	41863548	41863826	279	HD.15G0002160	39443	--	Sanguinarine reductase [Actinidia chinensis var. chinensis] [Actinidia chinensis]		GACAGTACGCACAGAGGATGTGCTGTGTTGTGGTTGTTTGTTTCTCTCTCCTCGTTTACTTCACCTGATCTACGCGATTCTCCTTATATTGGTTTTTCTTGTGTAGGACACAGCTCTACAACTACTTCAGTTCTCATTCATATGATTTTACAGTGTGGAGTATTTGATTGCTCAATCAGAGCCGTCCATCTACATGATAGACCATACAAGCCGTTCGATTTGGGTTGAAACTTAAGACGGGGTTTCTTAGCTTACCCTAGAGTCTAATGAGTCGGTACA
LT_peak_625	Chr15	55442462	55442705	244	HD.15G0005170	14893	At3g47570	probable LRR receptor-like serine/threonine-protein kinase At3g47570 [Camellia sinensis]		ACTCATTTATTATCAATTGATTTTGCGTTACATGTTTTAACATAGTATCAAAAGTGGGTTTTTAGTAGTCTCTAGTGGGTTAAGCTTCTGCCCGAGTCTAATCTCTATCTTTCATCTCCACATCATCTTCATAAGCCACCTAAGTTTGGTCTAAATACTCCAAAGGCTACCCCACTCATTTTTAATTGATTTATGTTCCCAAAACACCCCTTAGTCTGTTTGACCAAAATCTTTATGGTTGTGT
LT_peak_628	Chr15	153082593	153082832	240	HD.15G0017690	-2727	COL16	zinc finger protein CONSTANS-LIKE 16-like [Camellia sinensis]		ATTTAAGTCAAAACTCGTCTAACAGAGAGAAGTCGAACTAACGCCAATTTACTACGCCAACAGTACCTTGAAGCTCCTCTCAAACCAATTGCGCTACCACCCATAGGTTATATTTGTAAATTTATAAGAGAGAGAGATATATGAAAGGTACCATAGGGGACCGCAATCAAGGATTATGAAGTGTAAACAGGAATAATTGAAACATTGGTACAAAAACATCAAGGTCTTCCTCCTCAATTT
LT_peak_630	tig00015832	34505	34910	406	HD.00000350	-115325	RPP13	disease resistance protein RPP13-like [Camellia sinensis]		TCTTGAACCTCTGCCACCTGAATGTGACCTTCCTTCGTTCGACATCCATGCGACGAGTCTTTCAACTTTGACAACGGGGGGCTACCTTTGAACTCAACTCTTAGTGGAATTTGCCTCATAACCTAACTTGATTGATGCACCTTGGTTATGTAACCACTAAAGGAAGTGGTCGAGGTCAATCTTGTGAGAGTTCAATCACGCTACAAGAAGACGATTTGATGCCATTACAGATGAATTTTCTTTATTATAGTAGGATCTGCTAGAATAGTCTGCATTCACCGGATATGATAAAGAAATGAATGAAAGAAGAGGGGTTTACAAAGTCCTTCAAGTTGATTGAAGGGCTAGGCCAGGCTCAAAGCGAGGGTTCTCCCCTCTCCTGTCTGGGAGTAAGATAAA…
LT_peak_632	tig00074507	137483	137738	256	HD.00002630	20337	--	En/Spm-like transposon protein [Cucumis melo var. makuwa] [Cucumis melo]		ATTATAAAACGGTGTCGTTTTCATAAATAAATATGCGATGTTTTATAAAACGTCGTTAAATATTAAAAATAGTGACATTTAAAAATGCGTTGTTAAAAAAACGCCGCCTAAACCCTTTTTTCCTATAGTGAATGAAACAATGCGATGAAACATTCACATATATGCTAACAAACGATGAAGCAAAGCAACAGGCGATAGCAGGAATACAACACTTGAACAAAATCATAAATTAAAGAAAAACAAACAAAGTTGTGTC
LT_peak_633	tig00186820	1572533	1573051	519	HD.00018550	5293	--	ADP,ATP carrier protein 1, mitochondrial-like [Camellia sinensis]		CATGGGTTCGAATCCCATTTCTTCCGACCCGGAAGTGGAACAGGCGGGCAAAATTACGTGAGAGAAAGAACCTCTTGGTGGAATCCCCCGGAGGACAGAATAGCACTACTTAGTGACTAGCAGTAGAGAGCCCATTACTCATTGTTTTTGTTTGACCGGCCCACCTATCTTCTTTCTATAAGCAAGCTCCCTTCGGCCGTCCAGGGACTAGACAGCTCTTGGTTCTTGAGCATGTTAGGGGATTAGGCAGCAGTTGAAAAAGCTGCTCGAAAGCTTGACGAACAGGCAAAAAAGGCCTCACTCTTTTTTTTAGTAAAGGGCTTGCTTTTCCCTTACTGATCAAGTGGTAAGGTAGGGCGCTATTCGATGAAGAAAATAGACTTTAGGAAAGTGGTTCAG…

## Sheet: S5
Table S5. Predicted motifs of distal THSs enriched in LT samples
JASPAR ID	Motif ID	TF family	Consensus	p-value	adj_p-value	E-value
MA1260.1	ERF13	ERF	KDNGDNGDHDDTGTCGGTGGH	0.000234	0.0181	9.6
MA1265.2	ERF15	ERF	DYCACCGACAHH	9.91e-05	0.0102	5.38
MA1424.1	ERF19	ERF	CDCCACCGACAHNNN	0.000213	0.0173	9.19
MA1229.1	ERF34	ERF	HDKTGTCGGTGRHDD	7.52e-05	0.00615	3.26
MA1238.2	ERF38	ERF	DYCACCGACAHHD	7.82e-05	0.0081	4.29
MA1232.1	ERF54	ERF	GDCGGYGGHGRHGRHGGNGR	0.000133	0.0132	7.02
MA1263.1	ERF55	ERF	DTKGKCGGTGGHGR	7.57e-05	0.00859	4.55
MA1679.1	RAP2-1	ERF	HDYCACCGACAHHNN	0.000134	0.0128	6.8
MA1216.1	RAP21	ERF	DTGTCGGTGGHGR	1.75e-05	0.00164	0.869
MA1299.1	WRKY17	WRKY	AAAAAGTCAACGNH	0.000113	0.0164	8.7
MA1077.1	WRKY18	WRKY	NHRGTCAAVV	9.8e-06	0.0046	2.44
MA1084.1	WRKY38	WRKY	CGTTGACC	1.29e-05	0.0028	1.49
MA1317.1	WRKY50	WRKY	YKTTGACTTTTTH	7.53e-06	0.00113	0.598
MA1304.1	WRKY59	WRKY	HAAAAGTCAAMN	1.5e-05	0.00424	2.25
MA1316.1	WRKY71	WRKY	AAAAGTCAACG	6.09e-05	0.00939	4.98
MA1288.1	TCP	TCP	WWGTGGGHCCCAC	0.000118	0.0133	7.04
MA1283.1	TCP14	TCP	AVADAGVDBGTGGGDCCCAC	5.88e-05	0.000412	0.218
MA1062.2	TCP15	TCP	NNWDGTGGGWCCCACHWNN	2.79e-05	0.00248	1.31
MA1065.2	TCP20	TCP	NNWNGTGGGWCCCACHWNH	3.51e-05	0.0033	1.75
MA1287.1	TCP21	TCP	WGTGGGMCCCACNW	0.000119	0.0133	7.05
MA1291.1	TCP7	TCP	GTGGGRCCCAC	0.000102	0.00864	4.58
MA1428.1	TCP8	TCP	BGGSCCCAC	3.09e-05	0.0144	7.65

## Sheet: S6
Table S6. The information of 66 cold-induced THSs and corresponding genes
Peak name	Chr	Start	End	p-value	FDR	CK-1-FPKM	CK-2-FPKM	CK-3-FPKM	LT-1-FPKM	LT-2-FPKM	LT-3-FPKM	CK_mean	LT_mean	Log2fc	Annotation	Gene ID	Symbol	Description
Chr01-10012977-10013321	Chr01	10012977	10013321	4.13e-07	5.15e-06	0.8	0.82	0.76	14.87	18.51	29.05	0.79	20.81	4.71928	Intron (HD.01G0001060.t1/HD.01G0001060, intron 9 of 9)	HD.01G0001060	--	Calponiny domain-containing protein [Actinidia chinensis var. chinensis] [Actinidia chinensis]
Chr01-131540964-131541250	Chr01	131540964	131541250	0.00395	0.0238	0.96	2.97	0.91	7.36	11.13	10.09	1.61	9.53	2.56542	Intron (HD.01G0018940.t1/HD.01G0018940, intron 1 of 6)	HD.01G0018940	RBP1	RNA-binding protein 1-like [Camellia sinensis]
Chr01-14959063-14959434	Chr01	14959063	14959434	0.0329	0.102	5.17	6.87	7.01	2.43	0.78	2.39	6.35	1.87	-1.76372	Promoter (1-2kb)	HD.01G0002470	Os03g0268000	serine/threonine-protein phosphatase PP1-like isoform X1 [Camellia sinensis]
Chr01-196487238-196487633	Chr01	196487238	196487633	0.0482	1	5.55	0.72	4.61	0.76	0.73	0.56	3.63	0.68	-2.41636	Intron (HD.01G0029070.t1/HD.01G0029070, intron 9 of 10)	HD.01G0029070	ILK1	integrin-linked protein kinase 1-like [Camellia sinensis]
Chr01-225461500-225461787	Chr01	225461500	225461787	0.000152	0.00134	0.95	0.99	0.91	16.77	8.07	14.7	0.95	13.18	3.79428	Promoter (<=1kb)	HD.01G0035700	ND2	NADH-Ubiquinone/plastoquinone complex I protein [Prunus dulcis]
Chr01-229794938-229795204	Chr01	229794938	229795204	0.0499	1	5.15	7.45	2.94	1.13	1.09	0.83	5.18	1.02	-2.34438	Exon (HD.01G0036610.t1/HD.01G0036610, exon 2 of 7)	HD.01G0036610	PCMP-H23	pentatricopeptide repeat-containing protein At4g21300-like isoform X1 [Camellia sinensis]
Chr01-240094612-240094933	Chr01	240094612	240094933	0.0218	0.0826	1.71	11.46	7.3	0.94	2.7	0.69	6.82	1.44	-2.2437	Promoter (<=1kb)	HD.01G0039670	At3g01820	probable adenylate kinase 7, mitochondrial [Camellia sinensis]
Chr01-244667295-244667528	Chr01	244667295	244667528	1.86e-05	0.000179	3.53	1.21	1.12	27.12	18.63	18.11	1.95	21.29	3.44863	Intron (HD.01G0041010.t1/HD.01G0041010, intron 6 of 27)	HD.01G0041010	PRP40A	pre-mRNA-processing protein 40A-like isoform X2 [Camellia sinensis]
Chr01-38707029-38707472	Chr01	38707029	38707472	0.00282	0.0177	4.33	8.31	4.11	0.68	0.65	0.5	5.58	0.61	-3.19338	Promoter (<=1kb)	HD.01G0007560	TPIP1	triosephosphate isomerase, cytosolic [Camellia sinensis]
Chr01-62092804-62093215	Chr01	62092804	62093215	0.0235	0.0862	4.67	7.57	0.63	0.73	0.7	0.54	4.29	0.66	-2.70044	5' UTR	HD.01G0010890	AGAL3	alpha-galactosidase 3-like isoform X1 [Camellia sinensis]
Chr02-101251467-101251705	Chr02	101251467	101251705	0.0293	0.0969	11.51	8.32	1.09	1.26	1.22	0.93	6.97	1.14	-2.61212	5' UTR	HD.02G0006270	abkC	ABC1 family protein YPL109C, mitochondrial-like [Camellia sinensis]
Chr02-227234890-227235292	Chr02	227234890	227235292	0.00956	0.0477	2.04	13.38	5.18	0.75	2.16	1.1	6.87	1.34	-2.35808	3' UTR	HD.02G0025330	UGT709C2	7-deoxyloganetic acid glucosyltransferase-like [Camellia sinensis]
Chr03-14525151-14525432	Chr03	14525151	14525432	0.0399	1	10.72	1.01	4.63	1.07	1.03	0.79	5.45	0.96	-2.50515	Intron (HD.03G0002580.t1/HD.03G0002580, intron 7 of 7)	HD.03G0002580	--	Arabinan endo-1,5-alpha-L-arabinosidase A precursor [Actinidia chinensis var. chinensis] [Actinidia chinensis]
Chr03-15671950-15672297	Chr03	15671950	15672297	0.0499	1	3.95	5.71	2.25	0.87	0.83	0.64	3.97	0.78	-2.34759	Promoter (<=1kb)	HD.03G0002860	--	SPX domain-containing membrane protein [Actinidia chinensis var. chinensis] [Actinidia chinensis]
Chr03-199546987-199547306	Chr03	199546987	199547306	0.000249	0.00207	0.86	0.89	0.82	14.15	13.61	6.26	0.86	11.34	3.72094	Intron (HD.03G0033430.t1/HD.03G0033430, intron 1 of 5)	HD.03G0033430	MPT1	mitochondrial phosphate carrier protein 1, mitochondrial-like [Camellia sinensis]
Chr03-43895359-43895656	Chr03	43895359	43895656	0.0485	1	6.46	0.95	7.01	1.01	0.97	0.75	4.81	0.91	-2.4021	Exon (HD.03G0009430.t1/HD.03G0009430, exon 2 of 2)	HD.03G0009430	PECS-2.1	pectinesterase-like [Camellia sinensis]
Chr03-66600281-66600607	Chr03	66600281	66600607	0.0248	0.0876	0.84	6.95	7.98	0.92	0.89	0.68	5.26	0.83	-2.66388	Promoter (<=1kb)	HD.03G0013550	rpmJ	50S ribosomal protein [Actinidia chinensis var. chinensis] [Actinidia chinensis]
Chr03-92740853-92741134	Chr03	92740853	92741134	1.02e-07	1.38e-06	0.97	1.01	3.7	24.63	35.02	21.33	1.89	26.99	3.83597	Intron (HD.03G0018860.t1/HD.03G0018860, intron 1 of 2)	HD.03G0018860	PYL9	abscisic acid receptor PYL9-like [Camellia sinensis]
Chr04-11131762-11132039	Chr04	11131762	11132039	0.025	0.0876	6.92	7.15	7.52	1.09	3.13	0.8	7.2	1.67	-2.10815	Exon (HD.04G0001440.t1/HD.04G0001440, exon 5 of 5)	HD.04G0001440	RIPK	serine/threonine-protein kinase RIPK-like [Camellia sinensis]
Chr04-150344839-150345111	Chr04	150344839	150345111	0.0451	1	6.04	9.36	0.96	1.11	1.06	0.82	5.45	1	-2.44626	Promoter (<=1kb)	HD.04G0019460	At1g74460	GDSL esterase/lipase At1g74460 [Camellia sinensis]
Chr04-181321698-181322105	Chr04	181321698	181322105	0.0386	0.112	0.67	2.09	1.92	5.17	2.84	8.18	1.56	5.4	1.79141	Exon (HD.04G0026080.t1/HD.04G0026080, exon 1 of 2)	HD.04G0026080	--	dehydrin DHN1-like [Camellia sinensis]
Chr04-201456987-201457316	Chr04	201456987	201457316	0.0272	0.0923	7.49	3.44	10.28	2.74	0.88	2.02	7.07	1.88	-1.91098	Intron (HD.04G0030460.t1/HD.04G0030460, intron 1 of 1)	HD.04G0030460	TBL19	protein trichome birefringence-like 19 [Camellia sinensis]
Chr04-29861860-29862364	Chr04	29861860	29862364	0.0459	0.128	5.98	0.56	5.68	0.6	1.72	0.88	4.07	1.07	-1.92742	5' UTR	HD.04G0004270	COL5	zinc finger protein CONSTANS-LIKE 5-like [Camellia sinensis]
Chr04-7372936-7373218	Chr04	7372936	7373218	4.75e-06	5.31e-05	0.97	1	0.92	18.14	21.55	18.9	0.96	19.53	4.34651	Intron (HD.04G0000620.t1/HD.04G0000620, intron 7 of 12)	HD.04G0000620	At3g02060	ATP-dependent DNA helicase At3g02060, chloroplastic [Camellia sinensis]
Chr04-8170538-8170853	Chr04	8170538	8170853	0.0325	0.102	10.44	3.59	9.09	0.96	0.92	4.23	7.71	2.04	-1.91816	Exon (HD.04G0000710.t1/HD.04G0000710, exon 2 of 2)	HD.04G0000710	PME12	probable pectinesterase/pectinesterase inhibitor 12 [Camellia sinensis]
Chr05-137545230-137545523	Chr05	137545230	137545523	0.0472	1	0.94	9.66	4.44	1.03	0.99	0.76	5.01	0.93	-2.42951	Promoter (<=1kb)	HD.05G0018480	--	Importin subunit beta-1 like [Actinidia chinensis var. chinensis] [Actinidia chinensis]
Chr05-179177645-179177849	Chr05	179177645	179177849	0.012	0.0574	10.74	5.55	11.48	1.47	1.42	1.09	9.26	1.33	-2.79959	Promoter (<=1kb)	HD.05G0025930	CAP10A	chlorophyll a-b binding protein CP24 10A, chloroplastic [Camellia sinensis]
Chr05-190036096-190036483	Chr05	190036096	190036483	0.0298	0.0969	4.96	3.66	3.36	0.78	0.75	0.57	3.99	0.7	-2.51096	Intron (HD.05G0027840.t1/HD.05G0027840, intron 5 of 8)	HD.05G0027840	BUB3.2	mitotic checkpoint protein BUB3.2 [Camellia sinensis]
Chr05-198480446-198480824	Chr05	198480446	198480824	0.0331	0.102	8.7	8.24	4.82	5.57	0.77	0.59	7.25	2.31	-1.65009	Promoter (1-2kb)	HD.05G0030000	RE1	Retrovirus-related Pol polyprotein from transposon TNT 1-94 [Vitis vinifera]
Chr05-6013036-6013418	Chr05	6013036	6013418	0.0201	0.0781	3.59	9.63	3.41	0.79	0.76	1.74	5.54	1.1	-2.33238	Promoter (<=1kb)	HD.05G0000480	CURT1B	protein CURVATURE THYLAKOID 1B, chloroplastic [Camellia sinensis]
Chr06-17564095-17564372	Chr06	17564095	17564372	0.0235	0.0862	12.86	9.2	10.33	3.26	5.22	2.4	10.8	3.63	-1.57299	Promoter (<=1kb)	HD.06G0005920	--	Mucin-21 like [Actinidia chinensis var. chinensis] [Actinidia chinensis]
Chr06-26206193-26206573	Chr06	26206193	26206573	0.00894	0.0452	7.21	5.21	3.42	0.79	0.76	0.58	5.28	0.71	-2.89465	5' UTR	HD.06G0007920	UPL4	E3 ubiquitin-protein ligase UPL4-like [Camellia sinensis]
Chr06-26494084-26494418	Chr06	26494084	26494418	0.0493	1	3.28	5.08	3.9	0.9	0.87	0.66	4.09	0.81	-2.33611	5' UTR	HD.06G0008060	IQD1	protein IQ-DOMAIN 1-like [Camellia sinensis]
Chr06-37789120-37789497	Chr06	37789120	37789497	4.36e-17	1.05e-15	0.73	0.75	0.69	107.74	87.52	117.2	0.72	104.15	7.17645	Promoter (1-2kb)	HD.06G0010320	ACX4	acyl-coenzyme A oxidase 4, peroxisomal-like isoform X2 [Camellia sinensis]
Chr06-8465755-8466034	Chr06	8465755	8466034	0.00865	0.0445	0.98	1.01	0.93	14.02	1.04	8.75	0.97	7.94	3.03308	Downstream (1-2kb)	HD.06G0003520	PNC1	cationic peroxidase 1-like [Camellia sinensis]
Chr06-98798051-98798378	Chr06	98798051	98798378	0.0163	0.0687	0.84	11.25	5.57	0.92	0.89	0.68	5.89	0.83	-2.82708	Promoter (1-2kb)	HD.06G0020320	CYP82C4	cytochrome P450 CYP82D47-like [Camellia sinensis]
Chr07-119966752-119967025	Chr07	119966752	119967025	0.0302	0.0978	5.02	5.18	6.67	1.1	1.06	0.81	5.62	0.99	-2.50507	Promoter (<=1kb)	HD.07G0015950	PHYE	phytochrome E isoform X2 [Camellia sinensis]
Chr07-120629921-120630327	Chr07	120629921	120630327	7.72e-08	1.09e-06	0.67	0.7	3.21	21.49	20.67	15.31	1.53	19.16	3.64649	Intron (HD.07G0016060.t1/HD.07G0016060, intron 2 of 2)	HD.07G0016060	RPS23	40S ribosomal protein S23 [Capsicum chinense]
Chr08-176787704-176788011	Chr08	176787704	176788011	0.0467	0.129	3.57	9.22	7.63	0.98	2.83	2.17	6.81	1.99	-1.77489	Promoter (1-2kb)	HD.08G0024920	TIM50	mitochondrial import inner membrane translocase subunit TIM50-like [Camellia sinensis]
Chr08-201495385-201495688	Chr08	201495385	201495688	0.0383	1	4.52	4.67	5.15	0.99	0.96	0.73	4.78	0.89	-2.42513	Promoter (<=1kb)	HD.08G0030660	--	Dentin sialoprotein [Actinidia chinensis var. chinensis] [Actinidia chinensis]
Chr08-21825785-21826088	Chr08	21825785	21826088	0.0101	0.0498	0.9	0.93	0.86	0.99	9.55	10.26	0.9	6.93	2.94486	Intron (HD.08G0004970.t1/HD.08G0004970, intron 5 of 9)	HD.08G0004970	GME-1	GDP-mannose-3',5'-epimerase [Camellia sinensis]
Chr09-135042721-135043009	Chr09	135042721	135043009	0.0183	0.0746	4.76	8.84	4.52	1.04	1	0.77	6.04	0.94	-2.68382	Intron (HD.09G0016810.t1/HD.09G0016810, intron 12 of 12)	HD.09G0016810	PMK	phosphomevalonate kinase [Camellia sinensis]
Chr09-147125530-147125988	Chr09	147125530	147125988	0.0442	1	0.6	0.62	0.57	0.66	3.16	5.82	0.6	3.21	2.41954	Intron (HD.09G0018710.t1/HD.09G0018710, intron 4 of 4)	HD.09G0018710	At4g17560	50S ribosomal protein L19-1, chloroplastic-like [Camellia sinensis]
Chr09-7669731-7670055	Chr09	7669731	7670055	0.0298	0.0969	5.92	4.37	4.02	0.93	0.89	0.69	4.77	0.84	-2.50553	Exon (HD.09G0001430.t1/HD.09G0001430, exon 1 of 5)	HD.09G0001430	--	Protein disulfide-isomerase [Actinidia chinensis var. chinensis] [Actinidia chinensis]
Chr10-105500650-105500880	Chr10	105500650	105500880	0.0239	0.0865	1.19	1.23	1.13	9.16	3.77	8.69	1.18	7.21	2.61121	Intron (HD.10G0014450.t1/HD.10G0014450, intron 9 of 9)	HD.10G0014450	--	MOB kinase activator-like 1-like [Hibiscus syriacus]
Chr10-122404011-122404279	Chr10	122404011	122404279	0.00449	0.0263	1.02	1.06	0.97	7.86	7.56	9.94	1.02	8.45	3.05038	Intron (HD.10G0017980.t1/HD.10G0017980, intron 6 of 8)	HD.10G0017980	RPL5	60S ribosomal protein L5 [Camellia sinensis]
Chr11-129969095-129969408	Chr11	129969095	129969408	0.024	0.0865	6.13	3.62	5.82	0.96	0.92	0.71	5.19	0.86	-2.59333	Promoter (<=1kb)	HD.11G0017990	CAC3	acetyl-coenzyme A carboxylase carboxyl transferase subunit alpha, chloroplastic-like [Camellia sinensis]
Chr11-147195990-147196197	Chr11	147195990	147196197	0.0295	0.0969	9.26	6.84	8.8	1.45	1.4	2.15	8.3	1.67	-2.31326	Downstream (1-2kb)	HD.11G0020570	--	kelch-like protein 8 [Camellia sinensis]
Chr11-35849967-35850424	Chr11	35849967	35850424	0.00595	0.0333	4.2	11.15	9.68	1.98	2.53	2.43	8.34	2.31	-1.85215	Promoter (1-2kb)	HD.11G0006860	--	Activating transcription factor 7-interacting protein like [Actinidia chinensis var. chinensis] [Actinidia chinensis]
Chr11-8345240-8345530	Chr11	8345240	8345530	0.0131	0.0608	10.39	2.93	6.28	1.04	1	0.77	6.53	0.94	-2.79635	Promoter (1-2kb)	HD.11G0002030	ORP1D	oxysterol-binding protein-related protein 1D-like [Camellia sinensis]
Chr12-142522538-142522813	Chr12	142522538	142522813	0.00696	0.0383	1	1.03	0.95	5.47	9.47	8.07	0.99	7.67	2.95373	Intron (HD.12G0025160.t1/HD.12G0025160, intron 2 of 6)	HD.12G0025160	--	reverse transcriptase zinc-binding domain-containing protein [Artemisia annua]
Chr12-4956990-4957390	Chr12	4956990	4957390	8.4e-21	2.74e-19	0.68	0.71	0.65	139.16	189.57	167.08	0.68	165.27	7.92507	Promoter (1-2kb)	HD.12G0000250	YMF19	ATPase subunit 8 [Camellia sinensis var. assamica] [Camellia sinensis]
Chr12-61013458-61013912	Chr12	61013458	61013912	0.0439	0.124	1.81	0.62	0.57	4.64	3.82	3.42	1	3.96	1.9855	Exon (HD.12G0012000.t1/HD.12G0012000, exon 1 of 15)	HD.12G0012000	CDC7	Serine/threonine-protein kinase cdc7 [Actinidia chinensis var. chinensis] [Actinidia chinensis]
Chr12-63447247-63447568	Chr12	63447247	63447568	0.0229	0.0849	5.12	5.29	4.86	0.94	0.9	0.69	5.09	0.84	-2.5992	Intron (HD.12G0012580.t1/HD.12G0012580, intron 1 of 11)	HD.12G0012580	ppt-1	palmitoyl-protein thioesterase 1-like isoform X1 [Camellia sinensis]
Chr13-130190050-130190523	Chr13	130190050	130190523	0.0071	0.0383	4.05	8.98	3.3	1.91	0.61	0.47	5.44	1	-2.44361	Promoter (<=1kb)	HD.13G0019850	GH3.1	auxin early response protein GH3.1 [Camellia sinensis]
Chr13-88838555-88838813	Chr13	88838555	88838813	0.000176	0.00153	1.06	1.1	1.01	12.83	16.83	12.91	1.06	14.19	3.74274	Intron (HD.13G0010650.t1/HD.13G0010650, intron 21 of 26)	HD.13G0010650	ALPHA-ADR	AP-2 complex subunit alpha-1-like [Camellia sinensis]
Chr14-106488652-106488907	Chr14	106488652	106488907	0.0162	0.0687	8.6	3.33	9.19	1.18	1.13	0.87	7.04	1.06	-2.73151	Downstream (<1kb)	HD.14G0017110	CRRSP3	plasmodesmata-located protein 2-like [Camellia sinensis]
Chr14-112318085-112318421	Chr14	112318085	112318421	0.0027	0.0173	2.45	7.58	13.17	0.9	0.86	0.66	7.73	0.81	-3.25447	Promoter (1-2kb)	HD.14G0018080	AUX22D	auxin-induced protein 22D-like [Camellia sinensis]
Chr14-118792802-118793119	Chr14	118792802	118793119	0.0276	0.0932	0.86	0.89	0.82	8.54	7.3	0.7	0.86	5.51	2.67964	Intron (HD.14G0019760.t1/HD.14G0019760, intron 5 of 9)	HD.14G0019760	DCAF11	LEC14B protein isoform X1 [Camellia sinensis]
Chr14-55908425-55908925	Chr14	55908425	55908925	0.0146	0.0647	4.93	3.96	2.08	0.6	0.58	0.44	3.66	0.54	-2.76081	Promoter (<=1kb)	HD.14G0006550	FBX5	protein ARABIDILLO 1-like [Camellia sinensis]
Chr14-74240067-74240365	Chr14	74240067	74240365	1.45e-10	2.47e-09	0.92	0.95	2.62	41.4	33.99	37.25	1.5	37.55	4.64578	Downstream (1-2kb)	HD.14G0009810	--	Endonuclease [Actinidia chinensis var. chinensis] [Actinidia chinensis]
Chr14-90827291-90827639	Chr14	90827291	90827639	0.0131	0.0608	8.66	5.69	8.23	2.59	2.49	0.64	7.53	1.91	-1.97908	Promoter (<=1kb)	HD.14G0013980	At1g06900	nardilysin-like [Camellia sinensis]
Chr14-99026415-99026707	Chr14	99026415	99026707	0.0323	0.102	0.94	0.97	0.89	5.15	6.94	3.8	0.93	5.3	2.51069	Promoter (<=1kb)	HD.14G0015460	At3g25290	cytochrome b561 and DOMON domain-containing protein At3g25290-like [Camellia sinensis]
Chr15-136233021-136233276	Chr15	136233021	136233276	0.0353	0.105	11.82	3.33	3.06	1.18	1.13	0.87	6.07	1.06	-2.51763	Promoter (1-2kb)	HD.15G0015110	Lonrf1	probable receptor-like protein kinase At5g61350 [Camellia sinensis]
Chr15-56654575-56655351	Chr15	56654575	56655351	0.0381	0.111	9.18	7.66	4.7	1.16	4.1	4.86	7.18	3.37	-1.09123	Exon (HD.15G0005370.t1/HD.15G0005370, exon 1 of 1)	HD.15G0005370	--	F-box protein At5g49610-like isoform X1 [Camellia sinensis]
tig00061895-82622-82955	tig00061895	82622	82955	0.000184	0.00159	0.82	0.85	0.78	17.17	12.17	5.33	0.82	11.56	3.81737	Promoter (1-2kb)	HD.00002320	--	ribosomal protein L10 [Ziziphus jujuba]

## Sheet: S7
Table S7. The regulatory information of TFs and cold-induced THSs
TFs	TF family	Target ID
ABF1	bZIP	LT_peak_588-Chr14-99026415-99026707
ABF1	bZIP	LT_peak_588-Chr14-99026415-99026707
ABF1	bZIP	CK_peak_409-Chr05-198480446-198480824
ABF1	bZIP	CK_peak_712-Chr11-35849967-35850424
ABF1	bZIP	CK_peak_956-Chr14-90827291-90827639
ABF1	bZIP	CK_peak_409-Chr05-198480446-198480824
ABF1	bZIP	CK_peak_712-Chr11-35849967-35850424
ABF1	bZIP	CK_peak_712-Chr11-35849967-35850424
ABF1	bZIP	CK_peak_305-Chr04-29861860-29862364
ABF1	bZIP	CK_peak_305-Chr04-29861860-29862364
ABF1	bZIP	CK_peak_305-Chr04-29861860-29862364
ABF1	bZIP	CK_peak_305-Chr04-29861860-29862364
ABF2	bZIP	CK_peak_712-Chr11-35849967-35850424
ABF2	bZIP	CK_peak_305-Chr04-29861860-29862364
ABF2	bZIP	CK_peak_712-Chr11-35849967-35850424
ABF2	bZIP	CK_peak_409-Chr05-198480446-198480824
ABF2	bZIP	CK_peak_409-Chr05-198480446-198480824
ABF2	bZIP	CK_peak_712-Chr11-35849967-35850424
ABF2	bZIP	CK_peak_967-Chr15-56654575-56655351
ABF2	bZIP	CK_peak_409-Chr05-198480446-198480824
ABF2	bZIP	CK_peak_712-Chr11-35849967-35850424
ABF2	bZIP	CK_peak_979-Chr15-136233021-136233276
ABF2	bZIP	CK_peak_967-Chr15-56654575-56655351
ABF2	bZIP	CK_peak_979-Chr15-136233021-136233276
ABF2	bZIP	CK_peak_305-Chr04-29861860-29862364
ABF2	bZIP	CK_peak_409-Chr05-198480446-198480824
ABF3	bZIP	CK_peak_712-Chr11-35849967-35850424
ABF3	bZIP	CK_peak_712-Chr11-35849967-35850424
ABF3	bZIP	CK_peak_712-Chr11-35849967-35850424
ABF3	bZIP	CK_peak_712-Chr11-35849967-35850424
ABF3	bZIP	CK_peak_409-Chr05-198480446-198480824
ABF3	bZIP	CK_peak_409-Chr05-198480446-198480824
ABF3	bZIP	CK_peak_967-Chr15-56654575-56655351
ABF3	bZIP	CK_peak_967-Chr15-56654575-56655351
ABF4	bZIP	LT_peak_588-Chr14-99026415-99026707
ABF4	bZIP	LT_peak_588-Chr14-99026415-99026707
ABF4	bZIP	CK_peak_956-Chr14-90827291-90827639
ABF4	bZIP	CK_peak_305-Chr04-29861860-29862364
ABF4	bZIP	CK_peak_409-Chr05-198480446-198480824
ABF4	bZIP	CK_peak_305-Chr04-29861860-29862364
ABF4	bZIP	CK_peak_899-Chr13-130190050-130190523
ABF4	bZIP	CK_peak_409-Chr05-198480446-198480824
ABF4	bZIP	CK_peak_305-Chr04-29861860-29862364
ABF4	bZIP	CK_peak_967-Chr15-56654575-56655351
ABF4	bZIP	CK_peak_979-Chr15-136233021-136233276
ABI3	Others	LT_peak_254-Chr04-181321698-181322105
ABI3	Others	LT_peak_254-Chr04-181321698-181322105
ABI3	Others	CK_peak_899-Chr13-130190050-130190523
ABI4	Others	LT_peak_419-Chr10-122404011-122404279
ABI4	Others	LT_peak_584-Chr14-74240067-74240365
ABI4	Others	CK_peak_305-Chr04-29861860-29862364
ABI4	Others	CK_peak_204-Chr02-101251467-101251705
ABI4	Others	CK_peak_967-Chr15-56654575-56655351
ABI4	Others	CK_peak_204-Chr02-101251467-101251705
ABI4	Others	CK_peak_305-Chr04-29861860-29862364
ABI5	Others	CK_peak_305-Chr04-29861860-29862364
ABI5	Others	CK_peak_712-Chr11-35849967-35850424
ABI5	Others	CK_peak_712-Chr11-35849967-35850424
ABI5	Others	CK_peak_409-Chr05-198480446-198480824
ABI5	Others	CK_peak_409-Chr05-198480446-198480824
ABI5	Others	CK_peak_979-Chr15-136233021-136233276
ABI5	Others	CK_peak_967-Chr15-56654575-56655351
ABI5	Others	CK_peak_409-Chr05-198480446-198480824
ABI5	Others	CK_peak_967-Chr15-56654575-56655351
ABI5	Others	CK_peak_305-Chr04-29861860-29862364
ABI5	Others	CK_peak_712-Chr11-35849967-35850424
ABI5	Others	CK_peak_712-Chr11-35849967-35850424
ABI5	Others	CK_peak_967-Chr15-56654575-56655351
ABI5	Others	CK_peak_967-Chr15-56654575-56655351
ABI5	Others	CK_peak_409-Chr05-198480446-198480824
AREB3	bZIP	LT_peak_588-Chr14-99026415-99026707
AREB3	bZIP	CK_peak_956-Chr14-90827291-90827639
AREB3	bZIP	CK_peak_409-Chr05-198480446-198480824
AREB3	bZIP	CK_peak_899-Chr13-130190050-130190523
AREB3	bZIP	CK_peak_305-Chr04-29861860-29862364
AREB3	bZIP	CK_peak_305-Chr04-29861860-29862364
AREB3	bZIP	CK_peak_712-Chr11-35849967-35850424
AREB3	bZIP	CK_peak_409-Chr05-198480446-198480824
AREB3	bZIP	CK_peak_712-Chr11-35849967-35850424
AREB3	bZIP	CK_peak_712-Chr11-35849967-35850424
AREB3	bZIP	CK_peak_967-Chr15-56654575-56655351
ARF1	ARF	LT_peak_221-Chr04-7372936-7373218
ARF1	ARF	CK_peak_957-Chr14-112318085-112318421
ARF1	ARF	CK_peak_899-Chr13-130190050-130190523
ARF1	ARF	CK_peak_967-Chr15-56654575-56655351
ARF10	ARF	CK_peak_305-Chr04-29861860-29862364
ARF10	ARF	CK_peak_305-Chr04-29861860-29862364
ARF10	ARF	CK_peak_957-Chr14-112318085-112318421
ARF10	ARF	CK_peak_712-Chr11-35849967-35850424
ARF10	ARF	CK_peak_712-Chr11-35849967-35850424
ARF13	ARF	LT_peak_584-Chr14-74240067-74240365
ARF13	ARF	CK_peak_305-Chr04-29861860-29862364
ARF13	ARF	CK_peak_712-Chr11-35849967-35850424
ARF13	ARF	CK_peak_409-Chr05-198480446-198480824
ARF13	ARF	CK_peak_899-Chr13-130190050-130190523
ARF13	ARF	CK_peak_899-Chr13-130190050-130190523
ARF13	ARF	CK_peak_712-Chr11-35849967-35850424
ARF13	ARF	CK_peak_409-Chr05-198480446-198480824
ARF13	ARF	CK_peak_956-Chr14-90827291-90827639
ARF14	ARF	LT_peak_584-Chr14-74240067-74240365
ARF14	ARF	CK_peak_305-Chr04-29861860-29862364
ARF14	ARF	CK_peak_967-Chr15-56654575-56655351
ARF14	ARF	CK_peak_899-Chr13-130190050-130190523
ARF14	ARF	CK_peak_967-Chr15-56654575-56655351
ARF14	ARF	CK_peak_409-Chr05-198480446-198480824
ARF16	ARF	LT_peak_198-Chr03-92740853-92741134
ARF16	ARF	LT_peak_198-Chr03-92740853-92741134
ARF16	ARF	LT_peak_15-Chr01-131540964-131541250
ARF16	ARF	LT_peak_254-Chr04-181321698-181322105
ARF16	ARF	CK_peak_967-Chr15-56654575-56655351
ARF16	ARF	CK_peak_967-Chr15-56654575-56655351
ARF16	ARF	CK_peak_487-Chr06-98798051-98798378
ARF16	ARF	CK_peak_168-Chr01-229794938-229795204
ARF16	ARF	CK_peak_703-Chr11-8345240-8345530
ARF16	ARF	CK_peak_18-Chr01-62092804-62093215
ARF16	ARF	CK_peak_703-Chr11-8345240-8345530
ARF18	ARF	LT_peak_380-Chr08-21825785-21826088
ARF18	ARF	CK_peak_249-Chr02-227234890-227235292
ARF18	ARF	CK_peak_967-Chr15-56654575-56655351
ARF2	ARF	LT_peak_221-Chr04-7372936-7373218
ARF2	ARF	LT_peak_380-Chr08-21825785-21826088
ARF2	ARF	CK_peak_967-Chr15-56654575-56655351
ARF2	ARF	CK_peak_418-Chr05-6013036-6013418
ARF25	ARF	LT_peak_631-tig00061895-82622-82955
ARF25	ARF	CK_peak_305-Chr04-29861860-29862364
ARF25	ARF	CK_peak_712-Chr11-35849967-35850424
ARF25	ARF	CK_peak_409-Chr05-198480446-198480824
ARF25	ARF	CK_peak_409-Chr05-198480446-198480824
ARF25	ARF	CK_peak_957-Chr14-112318085-112318421
ARF25	ARF	CK_peak_956-Chr14-90827291-90827639
ARF25	ARF	CK_peak_194-Chr01-240094612-240094933
ARF25	ARF	CK_peak_899-Chr13-130190050-130190523
ARF25	ARF	CK_peak_712-Chr11-35849967-35850424
ARF27	ARF	LT_peak_631-tig00061895-82622-82955
ARF27	ARF	LT_peak_418-Chr10-105500650-105500880
ARF27	ARF	CK_peak_266-Chr03-43895359-43895656
ARF29	ARF	LT_peak_221-Chr04-7372936-7373218
ARF29	ARF	CK_peak_967-Chr15-56654575-56655351
ARF3	ARF	CK_peak_703-Chr11-8345240-8345530
ARF3	ARF	CK_peak_418-Chr05-6013036-6013418
ARF3	ARF	CK_peak_967-Chr15-56654575-56655351
ARF34	ARF	LT_peak_294-Chr06-8465755-8466034
ARF34	ARF	CK_peak_487-Chr06-98798051-98798378
ARF34	ARF	CK_peak_409-Chr05-198480446-198480824
ARF34	ARF	CK_peak_956-Chr14-90827291-90827639
ARF34	ARF	CK_peak_484-Chr06-26494084-26494418
ARF34	ARF	CK_peak_405-Chr05-190036096-190036483
ARF35	ARF	LT_peak_221-Chr04-7372936-7373218
ARF35	ARF	CK_peak_967-Chr15-56654575-56655351
ARF35	ARF	CK_peak_899-Chr13-130190050-130190523
ARF36	ARF	LT_peak_584-Chr14-74240067-74240365
ARF36	ARF	CK_peak_305-Chr04-29861860-29862364
ARF36	ARF	CK_peak_409-Chr05-198480446-198480824
ARF36	ARF	CK_peak_899-Chr13-130190050-130190523
ARF36	ARF	CK_peak_712-Chr11-35849967-35850424
ARF36	ARF	CK_peak_967-Chr15-56654575-56655351
ARF36	ARF	CK_peak_957-Chr14-112318085-112318421
ARF36	ARF	CK_peak_899-Chr13-130190050-130190523
ARF39	ARF	LT_peak_584-Chr14-74240067-74240365
ARF39	ARF	CK_peak_305-Chr04-29861860-29862364
ARF39	ARF	CK_peak_409-Chr05-198480446-198480824
ARF39	ARF	CK_peak_712-Chr11-35849967-35850424
ARF39	ARF	CK_peak_899-Chr13-130190050-130190523
ARF4	ARF	CK_peak_967-Chr15-56654575-56655351
ARF4	ARF	CK_peak_957-Chr14-112318085-112318421
ARF4	ARF	CK_peak_967-Chr15-56654575-56655351
ARF5	ARF	LT_peak_221-Chr04-7372936-7373218
ARF5	ARF	CK_peak_967-Chr15-56654575-56655351
ARF7	ARF	LT_peak_221-Chr04-7372936-7373218
ARF7	ARF	LT_peak_584-Chr14-74240067-74240365
ARF7	ARF	CK_peak_967-Chr15-56654575-56655351
ARF7	ARF	CK_peak_305-Chr04-29861860-29862364
ARF8	ARF	LT_peak_221-Chr04-7372936-7373218
ARF8	ARF	CK_peak_967-Chr15-56654575-56655351
ARF8	ARF	CK_peak_418-Chr05-6013036-6013418
At1g72010	TCP	LT_peak_400-Chr09-147125530-147125988
At1g72010	TCP	CK_peak_259-Chr03-14525151-14525432
At1g72010	TCP	CK_peak_259-Chr03-14525151-14525432
At1g72010	TCP	CK_peak_305-Chr04-29861860-29862364
At1g72010	TCP	CK_peak_627-Chr09-135042721-135043009
At1g72010	TCP	CK_peak_259-Chr03-14525151-14525432
At1g72010	TCP	CK_peak_430-Chr06-17564095-17564372
At1g72010	TCP	CK_peak_409-Chr05-198480446-198480824
At1g72010	TCP	CK_peak_430-Chr06-17564095-17564372
At1g72010	TCP	CK_peak_259-Chr03-14525151-14525432
At1g72010	TCP	CK_peak_957-Chr14-112318085-112318421
At1g72010	TCP	CK_peak_899-Chr13-130190050-130190523
At1g72010	TCP	CK_peak_627-Chr09-135042721-135043009
At1g72010	TCP	CK_peak_421-Chr05-137545230-137545523
BHLH104	BHLH	CK_peak_967-Chr15-56654575-56655351
BHLH104	BHLH	CK_peak_967-Chr15-56654575-56655351
BHLH104	BHLH	CK_peak_409-Chr05-198480446-198480824
BHLH104	BHLH	CK_peak_409-Chr05-198480446-198480824
BHLH104	BHLH	CK_peak_305-Chr04-29861860-29862364
BHLH104	BHLH	CK_peak_305-Chr04-29861860-29862364
BHLH104	BHLH	CK_peak_967-Chr15-56654575-56655351
BHLH104	BHLH	CK_peak_967-Chr15-56654575-56655351
BHLH112	BHLH	LT_peak_15-Chr01-131540964-131541250
BHLH112	BHLH	CK_peak_899-Chr13-130190050-130190523
BHLH112	BHLH	CK_peak_967-Chr15-56654575-56655351
BHLH112	BHLH	CK_peak_260-Chr03-15671950-15672297
BHLH112	BHLH	CK_peak_937-Chr14-106488652-106488907
BHLH13	BHLH	CK_peak_979-Chr15-136233021-136233276
BHLH13	BHLH	CK_peak_979-Chr15-136233021-136233276
BHLH13	BHLH	CK_peak_712-Chr11-35849967-35850424
BHLH13	BHLH	CK_peak_712-Chr11-35849967-35850424
BHLH13	BHLH	CK_peak_712-Chr11-35849967-35850424
BHLH13	BHLH	CK_peak_712-Chr11-35849967-35850424
BHLH13	BHLH	CK_peak_409-Chr05-198480446-198480824
BHLH13	BHLH	CK_peak_409-Chr05-198480446-198480824
BHLH13	BHLH	CK_peak_967-Chr15-56654575-56655351
BHLH13	BHLH	CK_peak_967-Chr15-56654575-56655351
BHLH13	BHLH	CK_peak_305-Chr04-29861860-29862364
BHLH13	BHLH	CK_peak_979-Chr15-136233021-136233276
BHLH13	BHLH	CK_peak_967-Chr15-56654575-56655351
bHLH130	BHLH	LT_peak_15-Chr01-131540964-131541250
bHLH130	BHLH	CK_peak_937-Chr14-106488652-106488907
bHLH130	BHLH	CK_peak_967-Chr15-56654575-56655351
bHLH130	BHLH	CK_peak_194-Chr01-240094612-240094933
bHLH130	BHLH	CK_peak_260-Chr03-15671950-15672297
bHLH130	BHLH	CK_peak_899-Chr13-130190050-130190523
bHLH18	BHLH	CK_peak_194-Chr01-240094612-240094933
bHLH18	BHLH	CK_peak_305-Chr04-29861860-29862364
bHLH18	BHLH	CK_peak_957-Chr14-112318085-112318421
bHLH18	BHLH	CK_peak_957-Chr14-112318085-112318421
BHLH3	BHLH	CK_peak_979-Chr15-136233021-136233276
BHLH3	BHLH	CK_peak_979-Chr15-136233021-136233276
BHLH3	BHLH	CK_peak_712-Chr11-35849967-35850424
BHLH3	BHLH	CK_peak_712-Chr11-35849967-35850424
BHLH3	BHLH	CK_peak_712-Chr11-35849967-35850424
BHLH3	BHLH	CK_peak_712-Chr11-35849967-35850424
BHLH3	BHLH	CK_peak_409-Chr05-198480446-198480824
BHLH3	BHLH	CK_peak_409-Chr05-198480446-198480824
BHLH3	BHLH	CK_peak_967-Chr15-56654575-56655351
BHLH3	BHLH	CK_peak_967-Chr15-56654575-56655351
BHLH3	BHLH	CK_peak_305-Chr04-29861860-29862364
BHLH3	BHLH	CK_peak_305-Chr04-29861860-29862364
bHLH31	BHLH	CK_peak_712-Chr11-35849967-35850424
bHLH31	BHLH	CK_peak_979-Chr15-136233021-136233276
bHLH31	BHLH	CK_peak_409-Chr05-198480446-198480824
bHLH31	BHLH	CK_peak_712-Chr11-35849967-35850424
bHLH31	BHLH	CK_peak_409-Chr05-198480446-198480824
bHLH31	BHLH	CK_peak_305-Chr04-29861860-29862364
bHLH31	BHLH	CK_peak_305-Chr04-29861860-29862364
bHLH31	BHLH	CK_peak_979-Chr15-136233021-136233276
bHLH31	BHLH	CK_peak_409-Chr05-198480446-198480824
bHLH31	BHLH	CK_peak_967-Chr15-56654575-56655351
bHLH31	BHLH	CK_peak_409-Chr05-198480446-198480824
bHLH31	BHLH	CK_peak_967-Chr15-56654575-56655351
bHLH31	BHLH	CK_peak_899-Chr13-130190050-130190523
BHLH34	BHLH	CK_peak_979-Chr15-136233021-136233276
BHLH34	BHLH	CK_peak_967-Chr15-56654575-56655351
BHLH34	BHLH	CK_peak_305-Chr04-29861860-29862364
BHLH34	BHLH	CK_peak_305-Chr04-29861860-29862364
BHLH34	BHLH	CK_peak_979-Chr15-136233021-136233276
BHLH34	BHLH	CK_peak_305-Chr04-29861860-29862364
BHLH34	BHLH	CK_peak_899-Chr13-130190050-130190523
bHLH69	BHLH	CK_peak_305-Chr04-29861860-29862364
bHLH69	BHLH	CK_peak_305-Chr04-29861860-29862364
bHLH69	BHLH	CK_peak_305-Chr04-29861860-29862364
bHLH69	BHLH	CK_peak_979-Chr15-136233021-136233276
bHLH69	BHLH	CK_peak_712-Chr11-35849967-35850424
bHLH69	BHLH	CK_peak_305-Chr04-29861860-29862364
bHLH69	BHLH	CK_peak_957-Chr14-112318085-112318421
bHLH69	BHLH	CK_peak_712-Chr11-35849967-35850424
bHLH69	BHLH	CK_peak_967-Chr15-56654575-56655351
bHLH69	BHLH	CK_peak_305-Chr04-29861860-29862364
bHLH74	BHLH	CK_peak_305-Chr04-29861860-29862364
bHLH74	BHLH	CK_peak_305-Chr04-29861860-29862364
bHLH74	BHLH	CK_peak_712-Chr11-35849967-35850424
bHLH74	BHLH	CK_peak_712-Chr11-35849967-35850424
bHLH74	BHLH	CK_peak_979-Chr15-136233021-136233276
bHLH74	BHLH	CK_peak_409-Chr05-198480446-198480824
bHLH74	BHLH	CK_peak_979-Chr15-136233021-136233276
bHLH77	BHLH	CK_peak_342-Chr04-150344839-150345111
bHLH77	BHLH	CK_peak_979-Chr15-136233021-136233276
bHLH77	BHLH	CK_peak_305-Chr04-29861860-29862364
BHLH78	BHLH	CK_peak_967-Chr15-56654575-56655351
BHLH78	BHLH	CK_peak_967-Chr15-56654575-56655351
bHLH80	BHLH	CK_peak_937-Chr14-106488652-106488907
bHLH80	BHLH	CK_peak_194-Chr01-240094612-240094933
bHLH80	BHLH	CK_peak_967-Chr15-56654575-56655351
bHLH80	BHLH	CK_peak_260-Chr03-15671950-15672297
bZIP11-GBF6	bZIP	LT_peak_588-Chr14-99026415-99026707
bZIP11-GBF6	bZIP	CK_peak_956-Chr14-90827291-90827639
bZIP11-GBF6	bZIP	CK_peak_899-Chr13-130190050-130190523
bZIP11-GBF6	bZIP	CK_peak_305-Chr04-29861860-29862364
bZIP11-GBF6	bZIP	CK_peak_967-Chr15-56654575-56655351
bZIP11-GBF6	bZIP	CK_peak_418-Chr05-6013036-6013418
bZIP11-GBF6	bZIP	CK_peak_409-Chr05-198480446-198480824
bZIP11-GBF6	bZIP	CK_peak_703-Chr11-8345240-8345530
bZIP14	bZIP	LT_peak_588-Chr14-99026415-99026707
bZIP14	bZIP	CK_peak_305-Chr04-29861860-29862364
bZIP16	bZIP	LT_peak_588-Chr14-99026415-99026707
bZIP16	bZIP	CK_peak_956-Chr14-90827291-90827639
bZIP16	bZIP	CK_peak_409-Chr05-198480446-198480824
bZIP16	bZIP	CK_peak_305-Chr04-29861860-29862364
bZIP16	bZIP	CK_peak_899-Chr13-130190050-130190523
bZIP16	bZIP	CK_peak_712-Chr11-35849967-35850424
bZIP16	bZIP	CK_peak_305-Chr04-29861860-29862364
bZIP16	bZIP	CK_peak_967-Chr15-56654575-56655351
bZIP16	bZIP	CK_peak_967-Chr15-56654575-56655351
bZIP16	bZIP	CK_peak_979-Chr15-136233021-136233276
bZIP16	bZIP	CK_peak_409-Chr05-198480446-198480824
bZIP28	bZIP	LT_peak_588-Chr14-99026415-99026707
bZIP28	bZIP	CK_peak_956-Chr14-90827291-90827639
bZIP28	bZIP	CK_peak_409-Chr05-198480446-198480824
bZIP28	bZIP	CK_peak_899-Chr13-130190050-130190523
bZIP28	bZIP	CK_peak_305-Chr04-29861860-29862364
bZIP28	bZIP	CK_peak_305-Chr04-29861860-29862364
bZIP28	bZIP	CK_peak_712-Chr11-35849967-35850424
bZIP28	bZIP	CK_peak_712-Chr11-35849967-35850424
bZIP3	bZIP	LT_peak_588-Chr14-99026415-99026707
bZIP3	bZIP	CK_peak_956-Chr14-90827291-90827639
bZIP3	bZIP	CK_peak_899-Chr13-130190050-130190523
bZIP3	bZIP	CK_peak_409-Chr05-198480446-198480824
bZIP3	bZIP	CK_peak_305-Chr04-29861860-29862364
bZIP3	bZIP	CK_peak_967-Chr15-56654575-56655351
bZIP3	bZIP	CK_peak_418-Chr05-6013036-6013418
bZIP3	bZIP	CK_peak_305-Chr04-29861860-29862364
bZIP3	bZIP	CK_peak_967-Chr15-56654575-56655351
bZIP3	bZIP	CK_peak_712-Chr11-35849967-35850424
bZIP42	bZIP	LT_peak_588-Chr14-99026415-99026707
bZIP42	bZIP	LT_peak_254-Chr04-181321698-181322105
bZIP42	bZIP	CK_peak_956-Chr14-90827291-90827639
bZIP42	bZIP	CK_peak_418-Chr05-6013036-6013418
bZIP42	bZIP	CK_peak_899-Chr13-130190050-130190523
bZIP42	bZIP	CK_peak_305-Chr04-29861860-29862364
bZIP42	bZIP	CK_peak_967-Chr15-56654575-56655351
bZIP42	bZIP	CK_peak_11-Chr01-38707029-38707472
bZIP42	bZIP	CK_peak_956-Chr14-90827291-90827639
bZIP43	bZIP	CK_peak_956-Chr14-90827291-90827639
bZIP43	bZIP	CK_peak_418-Chr05-6013036-6013418
bZIP43	bZIP	CK_peak_899-Chr13-130190050-130190523
bZIP43	bZIP	CK_peak_967-Chr15-56654575-56655351
bZIP43	bZIP	CK_peak_305-Chr04-29861860-29862364
bZIP43	bZIP	CK_peak_956-Chr14-90827291-90827639
bZIP43	bZIP	CK_peak_409-Chr05-198480446-198480824
bZIP44	bZIP	LT_peak_588-Chr14-99026415-99026707
bZIP44	bZIP	LT_peak_588-Chr14-99026415-99026707
bZIP44	bZIP	CK_peak_956-Chr14-90827291-90827639
bZIP44	bZIP	CK_peak_899-Chr13-130190050-130190523
bZIP44	bZIP	CK_peak_305-Chr04-29861860-29862364
bZIP44	bZIP	CK_peak_418-Chr05-6013036-6013418
bZIP44	bZIP	CK_peak_967-Chr15-56654575-56655351
bZIP44	bZIP	CK_peak_305-Chr04-29861860-29862364
bZIP44	bZIP	CK_peak_11-Chr01-38707029-38707472
bZIP44	bZIP	CK_peak_517-Chr07-119966752-119967025
bZIP48	bZIP	LT_peak_588-Chr14-99026415-99026707
bZIP48	bZIP	CK_peak_956-Chr14-90827291-90827639
bZIP48	bZIP	CK_peak_899-Chr13-130190050-130190523
bZIP48	bZIP	CK_peak_418-Chr05-6013036-6013418
bZIP48	bZIP	CK_peak_305-Chr04-29861860-29862364
bZIP48	bZIP	CK_peak_967-Chr15-56654575-56655351
bZIP50	bZIP	LT_peak_400-Chr09-147125530-147125988
bZIP50	bZIP	LT_peak_400-Chr09-147125530-147125988
bZIP50	bZIP	LT_peak_343-Chr07-120629921-120630327
bZIP50	bZIP	CK_peak_305-Chr04-29861860-29862364
bZIP50	bZIP	CK_peak_305-Chr04-29861860-29862364
bZIP52	bZIP	CK_peak_979-Chr15-136233021-136233276
bZIP52	bZIP	CK_peak_194-Chr01-240094612-240094933
bZIP53	bZIP	LT_peak_588-Chr14-99026415-99026707
bZIP53	bZIP	CK_peak_956-Chr14-90827291-90827639
bZIP53	bZIP	CK_peak_899-Chr13-130190050-130190523
bZIP53	bZIP	CK_peak_305-Chr04-29861860-29862364
bZIP53	bZIP	CK_peak_967-Chr15-56654575-56655351
bZIP53	bZIP	CK_peak_409-Chr05-198480446-198480824
bZIP53	bZIP	CK_peak_418-Chr05-6013036-6013418
bZIP53	bZIP	CK_peak_703-Chr11-8345240-8345530
bZIP53	bZIP	CK_peak_899-Chr13-130190050-130190523
BZIP60	bZIP	LT_peak_400-Chr09-147125530-147125988
BZIP60	bZIP	LT_peak_400-Chr09-147125530-147125988
bZIP68	bZIP	LT_peak_588-Chr14-99026415-99026707
bZIP68	bZIP	CK_peak_956-Chr14-90827291-90827639
bZIP68	bZIP	CK_peak_409-Chr05-198480446-198480824
bZIP68	bZIP	CK_peak_305-Chr04-29861860-29862364
bZIP68	bZIP	CK_peak_899-Chr13-130190050-130190523
bZIP68	bZIP	CK_peak_305-Chr04-29861860-29862364
bZIP68	bZIP	CK_peak_712-Chr11-35849967-35850424
bZIP68	bZIP	CK_peak_967-Chr15-56654575-56655351
bZIP68	bZIP	CK_peak_418-Chr05-6013036-6013418
bZIP68	bZIP	CK_peak_967-Chr15-56654575-56655351
bZIP68	bZIP	CK_peak_712-Chr11-35849967-35850424
bZIP68	bZIP	CK_peak_409-Chr05-198480446-198480824
bZIP910	bZIP	CK_peak_249-Chr02-227234890-227235292
bZIP911	bZIP	CK_peak_956-Chr14-90827291-90827639
bZIP911	bZIP	CK_peak_899-Chr13-130190050-130190523
bZIP911	bZIP	CK_peak_305-Chr04-29861860-29862364
bZIP911	bZIP	CK_peak_703-Chr11-8345240-8345530
bZIP911	bZIP	CK_peak_899-Chr13-130190050-130190523
CBF1	AP2/ERF	LT_peak_299-Chr06-37789120-37789497
CBF1	AP2/ERF	LT_peak_471-Chr12-4956990-4957390
CBF1	AP2/ERF	CK_peak_957-Chr14-112318085-112318421
CBF1	AP2/ERF	CK_peak_409-Chr05-198480446-198480824
CBF1	AP2/ERF	CK_peak_305-Chr04-29861860-29862364
CBF1	AP2/ERF	CK_peak_249-Chr02-227234890-227235292
CBF2	AP2/ERF	CK_peak_409-Chr05-198480446-198480824
CBF2	AP2/ERF	CK_peak_305-Chr04-29861860-29862364
CBF2	AP2/ERF	CK_peak_957-Chr14-112318085-112318421
CBF2	AP2/ERF	CK_peak_967-Chr15-56654575-56655351
CBF2	AP2/ERF	CK_peak_436-Chr06-26206193-26206573
CBF2	AP2/ERF	CK_peak_249-Chr02-227234890-227235292
CBF2	AP2/ERF	LT_peak_299-Chr06-37789120-37789497
CBF2	AP2/ERF	LT_peak_471-Chr12-4956990-4957390
CBF4	AP2/ERF	LT_peak_299-Chr06-37789120-37789497
CBF4	AP2/ERF	LT_peak_471-Chr12-4956990-4957390
CBF4	AP2/ERF	CK_peak_305-Chr04-29861860-29862364
CBF4	AP2/ERF	CK_peak_249-Chr02-227234890-227235292
CBF4	AP2/ERF	CK_peak_409-Chr05-198480446-198480824
CBF4	AP2/ERF	CK_peak_957-Chr14-112318085-112318421
CBF4	AP2/ERF	CK_peak_436-Chr06-26206193-26206573
CRF2	AP2/ERF	LT_peak_135-Chr01-225461500-225461787
CRF2	AP2/ERF	LT_peak_481-Chr12-61013458-61013912
CRF2	AP2/ERF	CK_peak_204-Chr02-101251467-101251705
CRF2	AP2/ERF	CK_peak_305-Chr04-29861860-29862364
CRF2	AP2/ERF	CK_peak_303-Chr04-11131762-11132039
CRF2	AP2/ERF	CK_peak_305-Chr04-29861860-29862364
CRF2	AP2/ERF	CK_peak_305-Chr04-29861860-29862364
CRF4	AP2/ERF	CK_peak_204-Chr02-101251467-101251705
CRF4	AP2/ERF	CK_peak_305-Chr04-29861860-29862364
CRF4	AP2/ERF	CK_peak_305-Chr04-29861860-29862364
CRF4	AP2/ERF	CK_peak_777-Chr12-63447247-63447568
CRF4	AP2/ERF	CK_peak_204-Chr02-101251467-101251705
CRF4	AP2/ERF	CK_peak_204-Chr02-101251467-101251705
CRF4	AP2/ERF	CK_peak_204-Chr02-101251467-101251705
CRF4	AP2/ERF	CK_peak_204-Chr02-101251467-101251705
CRF4	AP2/ERF	CK_peak_204-Chr02-101251467-101251705
CRF4	AP2/ERF	CK_peak_409-Chr05-198480446-198480824
CRF4	AP2/ERF	CK_peak_204-Chr02-101251467-101251705
CRF4	AP2/ERF	CK_peak_777-Chr12-63447247-63447568
CRF4	AP2/ERF	CK_peak_899-Chr13-130190050-130190523
CRF4	AP2/ERF	CK_peak_409-Chr05-198480446-198480824
DREB19	AP2/ERF	CK_peak_777-Chr12-63447247-63447568
DREB19	AP2/ERF	CK_peak_957-Chr14-112318085-112318421
DREB19	AP2/ERF	CK_peak_409-Chr05-198480446-198480824
DREB19	AP2/ERF	CK_peak_204-Chr02-101251467-101251705
DREB19	AP2/ERF	CK_peak_899-Chr13-130190050-130190523
DREB19	AP2/ERF	CK_peak_409-Chr05-198480446-198480824
DREB1A	AP2/ERF	CK_peak_249-Chr02-227234890-227235292
DREB1A	AP2/ERF	CK_peak_305-Chr04-29861860-29862364
DREB1A	AP2/ERF	CK_peak_957-Chr14-112318085-112318421
DREB1A	AP2/ERF	CK_peak_409-Chr05-198480446-198480824
DREB1A	AP2/ERF	LT_peak_471-Chr12-4956990-4957390
DREB1A	AP2/ERF	LT_peak_299-Chr06-37789120-37789497
DREB1E	AP2/ERF	CK_peak_436-Chr06-26206193-26206573
DREB1E	AP2/ERF	CK_peak_305-Chr04-29861860-29862364
DREB1G	AP2/ERF	LT_peak_221-Chr04-7372936-7373218
DREB1G	AP2/ERF	CK_peak_967-Chr15-56654575-56655351
DREB1G	AP2/ERF	CK_peak_957-Chr14-112318085-112318421
DREB2	AP2/ERF	CK_peak_777-Chr12-63447247-63447568
DREB2	AP2/ERF	CK_peak_204-Chr02-101251467-101251705
DREB2	AP2/ERF	CK_peak_409-Chr05-198480446-198480824
DREB2	AP2/ERF	CK_peak_957-Chr14-112318085-112318421
DREB2	AP2/ERF	CK_peak_899-Chr13-130190050-130190523
DREB2	AP2/ERF	CK_peak_305-Chr04-29861860-29862364
DREB2	AP2/ERF	CK_peak_204-Chr02-101251467-101251705
DREB2	AP2/ERF	CK_peak_409-Chr05-198480446-198480824
DREB2	AP2/ERF	CK_peak_967-Chr15-56654575-56655351
DREB26	AP2/ERF	LT_peak_481-Chr12-61013458-61013912
DREB26	AP2/ERF	CK_peak_777-Chr12-63447247-63447568
DREB26	AP2/ERF	CK_peak_957-Chr14-112318085-112318421
DREB26	AP2/ERF	CK_peak_204-Chr02-101251467-101251705
DREB26	AP2/ERF	CK_peak_409-Chr05-198480446-198480824
DREB26	AP2/ERF	CK_peak_204-Chr02-101251467-101251705
DREB26	AP2/ERF	CK_peak_204-Chr02-101251467-101251705
DREB26	AP2/ERF	CK_peak_967-Chr15-56654575-56655351
DREB26	AP2/ERF	CK_peak_204-Chr02-101251467-101251705
DREB26	AP2/ERF	CK_peak_204-Chr02-101251467-101251705
DREB26	AP2/ERF	CK_peak_409-Chr05-198480446-198480824
DREB26	AP2/ERF	CK_peak_204-Chr02-101251467-101251705
DREB26	AP2/ERF	CK_peak_204-Chr02-101251467-101251705
DREB26	AP2/ERF	CK_peak_899-Chr13-130190050-130190523
DREB26	AP2/ERF	CK_peak_409-Chr05-198480446-198480824
DREB2C	AP2/ERF	LT_peak_254-Chr04-181321698-181322105
DREB2C	AP2/ERF	CK_peak_957-Chr14-112318085-112318421
DREB2C	AP2/ERF	CK_peak_204-Chr02-101251467-101251705
DREB2C	AP2/ERF	CK_peak_409-Chr05-198480446-198480824
DREB2C	AP2/ERF	CK_peak_409-Chr05-198480446-198480824
DREB2C	AP2/ERF	CK_peak_899-Chr13-130190050-130190523
DREB2C	AP2/ERF	CK_peak_712-Chr11-35849967-35850424
DREB-2F-AT3G57600	AP2/ERF	CK_peak_1-Chr01-7480789-7480991
DREB-2F-AT3G57600	AP2/ERF	CK_peak_777-Chr12-63447247-63447568
DREB-2F-AT3G57600	AP2/ERF	CK_peak_430-Chr06-17564095-17564372
DREB-2F-AT3G57600	AP2/ERF	CK_peak_204-Chr02-101251467-101251705
DREB-2F-AT3G57600	AP2/ERF	CK_peak_204-Chr02-101251467-101251705
DREB-2F-AT3G57600	AP2/ERF	CK_peak_204-Chr02-101251467-101251705
DREB-2F-AT3G57600	AP2/ERF	CK_peak_204-Chr02-101251467-101251705
DREB-2F-AT3G57600	AP2/ERF	CK_peak_899-Chr13-130190050-130190523
DREB-2F-AT3G57600	AP2/ERF	CK_peak_266-Chr03-43895359-43895656
DREB-2F-AT3G57600	AP2/ERF	CK_peak_305-Chr04-29861860-29862364
DREB-2F-AT3G57600	AP2/ERF	CK_peak_204-Chr02-101251467-101251705
DREB-2F-AT3G57600	AP2/ERF	CK_peak_305-Chr04-29861860-29862364
DREB-2F-AT3G57600	AP2/ERF	CK_peak_305-Chr04-29861860-29862364
DREB-2F-AT3G57600	AP2/ERF	CK_peak_899-Chr13-130190050-130190523
DREB-2F-AT3G57600	AP2/ERF	CK_peak_204-Chr02-101251467-101251705
DREB-2F-AT3G57600	AP2/ERF	CK_peak_517-Chr07-119966752-119967025
DREB-2F-AT3G57600	AP2/ERF	CK_peak_1-Chr01-7480789-7480991
DREB-2F-AT3G57600	AP2/ERF	CK_peak_957-Chr14-112318085-112318421
DREB-2F-AT3G57600	AP2/ERF	CK_peak_409-Chr05-198480446-198480824
DREB-2F-AT3G57600	AP2/ERF	CK_peak_409-Chr05-198480446-198480824
ERF008	AP2/ERF	LT_peak_299-Chr06-37789120-37789497
ERF008	AP2/ERF	CK_peak_204-Chr02-101251467-101251705
ERF008	AP2/ERF	CK_peak_303-Chr04-11131762-11132039
ERF008	AP2/ERF	CK_peak_305-Chr04-29861860-29862364
ERF008	AP2/ERF	CK_peak_967-Chr15-56654575-56655351
ERF008	AP2/ERF	CK_peak_194-Chr01-240094612-240094933
ERF008	AP2/ERF	CK_peak_712-Chr11-35849967-35850424
ERF015	AP2/ERF	LT_peak_299-Chr06-37789120-37789497
ERF015	AP2/ERF	LT_peak_588-Chr14-99026415-99026707
ERF015	AP2/ERF	LT_peak_254-Chr04-181321698-181322105
ERF015	AP2/ERF	CK_peak_957-Chr14-112318085-112318421
ERF015	AP2/ERF	CK_peak_204-Chr02-101251467-101251705
ERF015	AP2/ERF	CK_peak_204-Chr02-101251467-101251705
ERF015	AP2/ERF	CK_peak_266-Chr03-43895359-43895656
ERF015	AP2/ERF	CK_peak_409-Chr05-198480446-198480824
ERF015	AP2/ERF	CK_peak_409-Chr05-198480446-198480824
ERF015	AP2/ERF	CK_peak_712-Chr11-35849967-35850424
ERF017	AP2/ERF	LT_peak_294-Chr06-8465755-8466034
ERF017	AP2/ERF	CK_peak_204-Chr02-101251467-101251705
ERF017	AP2/ERF	CK_peak_204-Chr02-101251467-101251705
ERF017	AP2/ERF	CK_peak_409-Chr05-198480446-198480824
ERF017	AP2/ERF	CK_peak_957-Chr14-112318085-112318421
ERF017	AP2/ERF	CK_peak_259-Chr03-14525151-14525432
ERF017	AP2/ERF	CK_peak_967-Chr15-56654575-56655351
ERF017	AP2/ERF	CK_peak_712-Chr11-35849967-35850424
ERF017	AP2/ERF	CK_peak_957-Chr14-112318085-112318421
ERF017	AP2/ERF	CK_peak_777-Chr12-63447247-63447568
ERF018	AP2/ERF	LT_peak_3-Chr01-10012977-10013321
ERF018	AP2/ERF	LT_peak_471-Chr12-4956990-4957390
ERF018	AP2/ERF	LT_peak_294-Chr06-8465755-8466034
ERF018	AP2/ERF	CK_peak_712-Chr11-35849967-35850424
ERF018	AP2/ERF	CK_peak_249-Chr02-227234890-227235292
ERF018	AP2/ERF	CK_peak_204-Chr02-101251467-101251705
ERF019	AP2/ERF	LT_peak_299-Chr06-37789120-37789497
ERF019	AP2/ERF	LT_peak_588-Chr14-99026415-99026707
ERF019	AP2/ERF	CK_peak_957-Chr14-112318085-112318421
ERF019	AP2/ERF	CK_peak_204-Chr02-101251467-101251705
ERF019	AP2/ERF	CK_peak_204-Chr02-101251467-101251705
ERF019	AP2/ERF	CK_peak_777-Chr12-63447247-63447568
ERF019	AP2/ERF	CK_peak_409-Chr05-198480446-198480824
ERF019	AP2/ERF	CK_peak_409-Chr05-198480446-198480824
ERF019	AP2/ERF	CK_peak_712-Chr11-35849967-35850424
ERF019	AP2/ERF	CK_peak_266-Chr03-43895359-43895656
ERF019	AP2/ERF	CK_peak_409-Chr05-198480446-198480824
ERF019	AP2/ERF	CK_peak_305-Chr04-29861860-29862364
ERF021	AP2/ERF	LT_peak_221-Chr04-7372936-7373218
ERF021	AP2/ERF	CK_peak_957-Chr14-112318085-112318421
ERF021	AP2/ERF	CK_peak_204-Chr02-101251467-101251705
ERF021	AP2/ERF	CK_peak_204-Chr02-101251467-101251705
ERF021	AP2/ERF	CK_peak_967-Chr15-56654575-56655351
ERF021	AP2/ERF	CK_peak_11-Chr01-38707029-38707472
ERF027	AP2/ERF	LT_peak_221-Chr04-7372936-7373218
ERF027	AP2/ERF	CK_peak_967-Chr15-56654575-56655351
ERF027	AP2/ERF	CK_peak_957-Chr14-112318085-112318421
ERF035	AP2/ERF	LT_peak_221-Chr04-7372936-7373218
ERF035	AP2/ERF	LT_peak_299-Chr06-37789120-37789497
ERF035	AP2/ERF	CK_peak_957-Chr14-112318085-112318421
ERF035	AP2/ERF	CK_peak_899-Chr13-130190050-130190523
ERF037	AP2/ERF	LT_peak_299-Chr06-37789120-37789497
ERF037	AP2/ERF	LT_peak_588-Chr14-99026415-99026707
ERF037	AP2/ERF	CK_peak_957-Chr14-112318085-112318421
ERF037	AP2/ERF	CK_peak_204-Chr02-101251467-101251705
ERF039	AP2/ERF	LT_peak_221-Chr04-7372936-7373218
ERF039	AP2/ERF	CK_peak_957-Chr14-112318085-112318421
ERF039	AP2/ERF	CK_peak_967-Chr15-56654575-56655351
ERF039	AP2/ERF	CK_peak_899-Chr13-130190050-130190523
ERF043	AP2/ERF	LT_peak_299-Chr06-37789120-37789497
ERF043	AP2/ERF	CK_peak_957-Chr14-112318085-112318421
ERF043	AP2/ERF	CK_peak_899-Chr13-130190050-130190523
ERF043	AP2/ERF	CK_peak_967-Chr15-56654575-56655351
ERF069	AP2/ERF	CK_peak_204-Chr02-101251467-101251705
ERF069	AP2/ERF	CK_peak_305-Chr04-29861860-29862364
ERF069	AP2/ERF	CK_peak_305-Chr04-29861860-29862364
ERF069	AP2/ERF	CK_peak_303-Chr04-11131762-11132039
ERF087	AP2/ERF	LT_peak_135-Chr01-225461500-225461787
ERF087	AP2/ERF	CK_peak_305-Chr04-29861860-29862364
ERF087	AP2/ERF	CK_peak_777-Chr12-63447247-63447568
ERF087	AP2/ERF	CK_peak_204-Chr02-101251467-101251705
ERF087	AP2/ERF	CK_peak_305-Chr04-29861860-29862364
ERF087	AP2/ERF	CK_peak_204-Chr02-101251467-101251705
ERF087	AP2/ERF	CK_peak_204-Chr02-101251467-101251705
ERF087	AP2/ERF	CK_peak_204-Chr02-101251467-101251705
ERF087	AP2/ERF	CK_peak_204-Chr02-101251467-101251705
ERF087	AP2/ERF	CK_peak_777-Chr12-63447247-63447568
ERF087	AP2/ERF	CK_peak_409-Chr05-198480446-198480824
ERF087	AP2/ERF	CK_peak_409-Chr05-198480446-198480824
ERF094	AP2/ERF	CK_peak_204-Chr02-101251467-101251705
ERF094	AP2/ERF	CK_peak_303-Chr04-11131762-11132039
ERF094	AP2/ERF	CK_peak_305-Chr04-29861860-29862364
ERF094	AP2/ERF	CK_peak_588-Chr09-7669731-7670055
ERF094	AP2/ERF	CK_peak_302-Chr04-8170538-8170853
ERF096	AP2/ERF	LT_peak_481-Chr12-61013458-61013912
ERF096	AP2/ERF	CK_peak_305-Chr04-29861860-29862364
ERF096	AP2/ERF	CK_peak_204-Chr02-101251467-101251705
ERF096	AP2/ERF	CK_peak_303-Chr04-11131762-11132039
ERF096	AP2/ERF	CK_peak_588-Chr09-7669731-7670055
ERF098	AP2/ERF	LT_peak_481-Chr12-61013458-61013912
ERF098	AP2/ERF	CK_peak_204-Chr02-101251467-101251705
ERF098	AP2/ERF	CK_peak_305-Chr04-29861860-29862364
ERF098	AP2/ERF	CK_peak_303-Chr04-11131762-11132039
ERF098	AP2/ERF	CK_peak_588-Chr09-7669731-7670055
ERF1	AP2/ERF	CK_peak_204-Chr02-101251467-101251705
ERF1	AP2/ERF	CK_peak_305-Chr04-29861860-29862364
ERF1	AP2/ERF	CK_peak_303-Chr04-11131762-11132039
ERF1	AP2/ERF	CK_peak_588-Chr09-7669731-7670055
ERF10	AP2/ERF	LT_peak_135-Chr01-225461500-225461787
ERF10	AP2/ERF	CK_peak_204-Chr02-101251467-101251705
ERF10	AP2/ERF	CK_peak_204-Chr02-101251467-101251705
ERF10	AP2/ERF	CK_peak_204-Chr02-101251467-101251705
ERF10	AP2/ERF	CK_peak_204-Chr02-101251467-101251705
ERF10	AP2/ERF	CK_peak_305-Chr04-29861860-29862364
ERF10	AP2/ERF	CK_peak_204-Chr02-101251467-101251705
ERF10	AP2/ERF	CK_peak_777-Chr12-63447247-63447568
ERF10	AP2/ERF	CK_peak_305-Chr04-29861860-29862364
ERF10	AP2/ERF	CK_peak_204-Chr02-101251467-101251705
ERF10	AP2/ERF	CK_peak_777-Chr12-63447247-63447568
ERF10	AP2/ERF	CK_peak_409-Chr05-198480446-198480824
ERF10	AP2/ERF	CK_peak_204-Chr02-101251467-101251705
ERF10	AP2/ERF	CK_peak_204-Chr02-101251467-101251705
ERF10	AP2/ERF	CK_peak_967-Chr15-56654575-56655351
ERF10	AP2/ERF	CK_peak_409-Chr05-198480446-198480824
ERF10	AP2/ERF	CK_peak_957-Chr14-112318085-112318421
ERF10	AP2/ERF	CK_peak_204-Chr02-101251467-101251705
ERF104	AP2/ERF	CK_peak_204-Chr02-101251467-101251705
ERF104	AP2/ERF	CK_peak_204-Chr02-101251467-101251705
ERF104	AP2/ERF	CK_peak_777-Chr12-63447247-63447568
ERF104	AP2/ERF	CK_peak_305-Chr04-29861860-29862364
ERF104	AP2/ERF	CK_peak_204-Chr02-101251467-101251705
ERF104	AP2/ERF	CK_peak_204-Chr02-101251467-101251705
ERF104	AP2/ERF	CK_peak_305-Chr04-29861860-29862364
ERF104	AP2/ERF	CK_peak_204-Chr02-101251467-101251705
ERF104	AP2/ERF	CK_peak_204-Chr02-101251467-101251705
ERF104	AP2/ERF	CK_peak_777-Chr12-63447247-63447568
ERF104	AP2/ERF	CK_peak_204-Chr02-101251467-101251705
ERF104	AP2/ERF	CK_peak_204-Chr02-101251467-101251705
ERF104	AP2/ERF	CK_peak_204-Chr02-101251467-101251705
ERF104	AP2/ERF	CK_peak_204-Chr02-101251467-101251705
ERF104	AP2/ERF	CK_peak_899-Chr13-130190050-130190523
ERF105	AP2/ERF	LT_peak_254-Chr04-181321698-181322105
ERF105	AP2/ERF	CK_peak_305-Chr04-29861860-29862364
ERF105	AP2/ERF	CK_peak_204-Chr02-101251467-101251705
ERF105	AP2/ERF	CK_peak_204-Chr02-101251467-101251705
ERF105	AP2/ERF	CK_peak_777-Chr12-63447247-63447568
ERF105	AP2/ERF	CK_peak_777-Chr12-63447247-63447568
ERF105	AP2/ERF	CK_peak_204-Chr02-101251467-101251705
ERF105	AP2/ERF	CK_peak_204-Chr02-101251467-101251705
ERF105	AP2/ERF	CK_peak_204-Chr02-101251467-101251705
ERF105	AP2/ERF	CK_peak_204-Chr02-101251467-101251705
ERF105	AP2/ERF	CK_peak_899-Chr13-130190050-130190523
ERF105	AP2/ERF	CK_peak_204-Chr02-101251467-101251705
ERF105	AP2/ERF	CK_peak_409-Chr05-198480446-198480824
ERF105	AP2/ERF	CK_peak_204-Chr02-101251467-101251705
ERF109	AP2/ERF	LT_peak_135-Chr01-225461500-225461787
ERF109	AP2/ERF	LT_peak_584-Chr14-74240067-74240365
ERF109	AP2/ERF	CK_peak_204-Chr02-101251467-101251705
ERF109	AP2/ERF	CK_peak_305-Chr04-29861860-29862364
ERF109	AP2/ERF	CK_peak_204-Chr02-101251467-101251705
ERF109	AP2/ERF	CK_peak_305-Chr04-29861860-29862364
ERF11	AP2/ERF	LT_peak_254-Chr04-181321698-181322105
ERF11	AP2/ERF	CK_peak_305-Chr04-29861860-29862364
ERF11	AP2/ERF	CK_peak_204-Chr02-101251467-101251705
ERF11	AP2/ERF	CK_peak_204-Chr02-101251467-101251705
ERF11	AP2/ERF	CK_peak_305-Chr04-29861860-29862364
ERF11	AP2/ERF	CK_peak_303-Chr04-11131762-11132039
ERF11	AP2/ERF	CK_peak_204-Chr02-101251467-101251705
ERF112	AP2/ERF	CK_peak_305-Chr04-29861860-29862364
ERF112	AP2/ERF	CK_peak_204-Chr02-101251467-101251705
ERF112	AP2/ERF	CK_peak_303-Chr04-11131762-11132039
ERF112	AP2/ERF	CK_peak_204-Chr02-101251467-101251705
ERF112	AP2/ERF	CK_peak_777-Chr12-63447247-63447568
ERF112	AP2/ERF	CK_peak_777-Chr12-63447247-63447568
ERF112	AP2/ERF	CK_peak_204-Chr02-101251467-101251705
ERF112	AP2/ERF	CK_peak_305-Chr04-29861860-29862364
ERF112	AP2/ERF	CK_peak_204-Chr02-101251467-101251705
ERF112	AP2/ERF	CK_peak_204-Chr02-101251467-101251705
ERF112	AP2/ERF	CK_peak_409-Chr05-198480446-198480824
ERF112	AP2/ERF	CK_peak_967-Chr15-56654575-56655351
ERF112	AP2/ERF	CK_peak_204-Chr02-101251467-101251705
ERF112	AP2/ERF	CK_peak_204-Chr02-101251467-101251705
ERF112	AP2/ERF	CK_peak_899-Chr13-130190050-130190523
ERF112	AP2/ERF	LT_peak_221-Chr04-7372936-7373218
ERF112	AP2/ERF	LT_peak_135-Chr01-225461500-225461787
ERF112	AP2/ERF	CK_peak_204-Chr02-101251467-101251705
ERF112	AP2/ERF	CK_peak_305-Chr04-29861860-29862364
ERF112	AP2/ERF	CK_peak_305-Chr04-29861860-29862364
ERF112	AP2/ERF	CK_peak_303-Chr04-11131762-11132039
ERF118	AP2/ERF	LT_peak_135-Chr01-225461500-225461787
ERF118	AP2/ERF	CK_peak_305-Chr04-29861860-29862364
ERF118	AP2/ERF	CK_peak_305-Chr04-29861860-29862364
ERF118	AP2/ERF	CK_peak_204-Chr02-101251467-101251705
ERF118	AP2/ERF	CK_peak_303-Chr04-11131762-11132039
ERF118	AP2/ERF	CK_peak_777-Chr12-63447247-63447568
ERF118	AP2/ERF	CK_peak_204-Chr02-101251467-101251705
ERF118	AP2/ERF	CK_peak_777-Chr12-63447247-63447568
ERF118	AP2/ERF	CK_peak_204-Chr02-101251467-101251705
ERF122	AP2/ERF	LT_peak_135-Chr01-225461500-225461787
ERF122	AP2/ERF	CK_peak_305-Chr04-29861860-29862364
ERF122	AP2/ERF	CK_peak_204-Chr02-101251467-101251705
ERF122	AP2/ERF	CK_peak_4-Chr01-14959063-14959434
ERF122	AP2/ERF	CK_peak_409-Chr05-198480446-198480824
ERF122	AP2/ERF	CK_peak_409-Chr05-198480446-198480824
ERF122	AP2/ERF	CK_peak_409-Chr05-198480446-198480824
ERF122	AP2/ERF	CK_peak_204-Chr02-101251467-101251705
ERF122	AP2/ERF	CK_peak_204-Chr02-101251467-101251705
ERF122	AP2/ERF	CK_peak_777-Chr12-63447247-63447568
ERF122	AP2/ERF	CK_peak_430-Chr06-17564095-17564372
ERF122	AP2/ERF	CK_peak_204-Chr02-101251467-101251705
ERF122	AP2/ERF	CK_peak_204-Chr02-101251467-101251705
ERF122	AP2/ERF	CK_peak_204-Chr02-101251467-101251705
ERF122	AP2/ERF	CK_peak_967-Chr15-56654575-56655351
ERF122	AP2/ERF	CK_peak_266-Chr03-43895359-43895656
ERF13	AP2/ERF	LT_peak_481-Chr12-61013458-61013912
ERF13	AP2/ERF	CK_peak_204-Chr02-101251467-101251705
ERF13	AP2/ERF	CK_peak_305-Chr04-29861860-29862364
ERF13	AP2/ERF	CK_peak_303-Chr04-11131762-11132039
ERF13	AP2/ERF	CK_peak_588-Chr09-7669731-7670055
ERF13	AP2/ERF	CK_peak_957-Chr14-112318085-112318421
ERF15	AP2/ERF	CK_peak_305-Chr04-29861860-29862364
ERF15	AP2/ERF	CK_peak_204-Chr02-101251467-101251705
ERF15	AP2/ERF	CK_peak_777-Chr12-63447247-63447568
ERF15	AP2/ERF	CK_peak_777-Chr12-63447247-63447568
ERF15	AP2/ERF	CK_peak_204-Chr02-101251467-101251705
ERF15	AP2/ERF	CK_peak_204-Chr02-101251467-101251705
ERF15	AP2/ERF	CK_peak_204-Chr02-101251467-101251705
ERF15	AP2/ERF	CK_peak_204-Chr02-101251467-101251705
ERF15	AP2/ERF	CK_peak_204-Chr02-101251467-101251705
ERF15	AP2/ERF	CK_peak_305-Chr04-29861860-29862364
ERF15	AP2/ERF	CK_peak_899-Chr13-130190050-130190523
ERF15	AP2/ERF	CK_peak_204-Chr02-101251467-101251705
ERF15	AP2/ERF	CK_peak_303-Chr04-11131762-11132039
ERF15	AP2/ERF	CK_peak_204-Chr02-101251467-101251705
ERF15	AP2/ERF	CK_peak_305-Chr04-29861860-29862364
ERF15	AP2/ERF	CK_peak_967-Chr15-56654575-56655351
ERF15	AP2/ERF	CK_peak_4-Chr01-14959063-14959434
ERF19	AP2/ERF	LT_peak_588-Chr14-99026415-99026707
ERF19	AP2/ERF	LT_peak_294-Chr06-8465755-8466034
ERF19	AP2/ERF	LT_peak_584-Chr14-74240067-74240365
ERF19	AP2/ERF	LT_peak_254-Chr04-181321698-181322105
ERF19	AP2/ERF	LT_peak_419-Chr10-122404011-122404279
ERF19	AP2/ERF	CK_peak_204-Chr02-101251467-101251705
ERF19	AP2/ERF	CK_peak_204-Chr02-101251467-101251705
ERF19	AP2/ERF	CK_peak_204-Chr02-101251467-101251705
ERF19	AP2/ERF	CK_peak_204-Chr02-101251467-101251705
ERF19	AP2/ERF	CK_peak_204-Chr02-101251467-101251705
ERF19	AP2/ERF	CK_peak_204-Chr02-101251467-101251705
ERF19	AP2/ERF	CK_peak_777-Chr12-63447247-63447568
ERF19	AP2/ERF	CK_peak_899-Chr13-130190050-130190523
ERF19	AP2/ERF	CK_peak_305-Chr04-29861860-29862364
ERF19	AP2/ERF	CK_peak_266-Chr03-43895359-43895656
ERF19	AP2/ERF	CK_peak_777-Chr12-63447247-63447568
ERF19	AP2/ERF	CK_peak_777-Chr12-63447247-63447568
ERF19	AP2/ERF	CK_peak_957-Chr14-112318085-112318421
ERF19	AP2/ERF	CK_peak_899-Chr13-130190050-130190523
ERF19	AP2/ERF	CK_peak_436-Chr06-26206193-26206573
ERF19	AP2/ERF	CK_peak_305-Chr04-29861860-29862364
ERF19	AP2/ERF	CK_peak_409-Chr05-198480446-198480824
ERF19	AP2/ERF	CK_peak_11-Chr01-38707029-38707472
ERF19	AP2/ERF	CK_peak_409-Chr05-198480446-198480824
ERF19	AP2/ERF	CK_peak_517-Chr07-119966752-119967025
ERF19	AP2/ERF	CK_peak_204-Chr02-101251467-101251705
ERF19	AP2/ERF	CK_peak_979-Chr15-136233021-136233276
ERF2	AP2/ERF	CK_peak_204-Chr02-101251467-101251705
ERF2	AP2/ERF	CK_peak_204-Chr02-101251467-101251705
ERF2	AP2/ERF	CK_peak_204-Chr02-101251467-101251705
ERF2	AP2/ERF	CK_peak_305-Chr04-29861860-29862364
ERF2	AP2/ERF	CK_peak_777-Chr12-63447247-63447568
ERF2	AP2/ERF	CK_peak_204-Chr02-101251467-101251705
ERF2	AP2/ERF	CK_peak_204-Chr02-101251467-101251705
ERF2	AP2/ERF	CK_peak_777-Chr12-63447247-63447568
ERF2	AP2/ERF	CK_peak_204-Chr02-101251467-101251705
ERF2	AP2/ERF	CK_peak_204-Chr02-101251467-101251705
ERF2	AP2/ERF	CK_peak_204-Chr02-101251467-101251705
ERF2	AP2/ERF	CK_peak_967-Chr15-56654575-56655351
ERF2	AP2/ERF	CK_peak_409-Chr05-198480446-198480824
ERF3	AP2/ERF	CK_peak_305-Chr04-29861860-29862364
ERF3	AP2/ERF	CK_peak_204-Chr02-101251467-101251705
ERF3	AP2/ERF	CK_peak_303-Chr04-11131762-11132039
ERF3	AP2/ERF	CK_peak_204-Chr02-101251467-101251705
ERF3	AP2/ERF	CK_peak_777-Chr12-63447247-63447568
ERF3	AP2/ERF	CK_peak_777-Chr12-63447247-63447568
ERF3	AP2/ERF	CK_peak_204-Chr02-101251467-101251705
ERF3	AP2/ERF	CK_peak_204-Chr02-101251467-101251705
ERF3	AP2/ERF	CK_peak_409-Chr05-198480446-198480824
ERF3	AP2/ERF	CK_peak_204-Chr02-101251467-101251705
ERF3	AP2/ERF	CK_peak_305-Chr04-29861860-29862364
ERF3	AP2/ERF	CK_peak_967-Chr15-56654575-56655351
ERF3	AP2/ERF	CK_peak_204-Chr02-101251467-101251705
ERF3	AP2/ERF	CK_peak_204-Chr02-101251467-101251705
ERF3	AP2/ERF	CK_peak_899-Chr13-130190050-130190523
ERF38	AP2/ERF	LT_peak_299-Chr06-37789120-37789497
ERF38	AP2/ERF	LT_peak_588-Chr14-99026415-99026707
ERF38	AP2/ERF	CK_peak_957-Chr14-112318085-112318421
ERF38	AP2/ERF	CK_peak_204-Chr02-101251467-101251705
ERF38	AP2/ERF	CK_peak_204-Chr02-101251467-101251705
ERF38	AP2/ERF	CK_peak_266-Chr03-43895359-43895656
ERF38	AP2/ERF	CK_peak_409-Chr05-198480446-198480824
ERF38	AP2/ERF	CK_peak_409-Chr05-198480446-198480824
ERF38	AP2/ERF	CK_peak_712-Chr11-35849967-35850424
ERF3-ESE3	AP2/ERF	LT_peak_135-Chr01-225461500-225461787
ERF3-ESE3	AP2/ERF	CK_peak_204-Chr02-101251467-101251705
ERF3-ESE3	AP2/ERF	CK_peak_204-Chr02-101251467-101251705
ERF3-ESE3	AP2/ERF	CK_peak_777-Chr12-63447247-63447568
ERF3-ESE3	AP2/ERF	CK_peak_305-Chr04-29861860-29862364
ERF3-ESE3	AP2/ERF	CK_peak_305-Chr04-29861860-29862364
ERF3-ESE3	AP2/ERF	CK_peak_204-Chr02-101251467-101251705
ERF3-ESE3	AP2/ERF	CK_peak_204-Chr02-101251467-101251705
ERF3-ESE3	AP2/ERF	CK_peak_204-Chr02-101251467-101251705
ERF3-ESE3	AP2/ERF	CK_peak_204-Chr02-101251467-101251705
ERF3-ESE3	AP2/ERF	CK_peak_430-Chr06-17564095-17564372
ERF3-ESE3	AP2/ERF	CK_peak_204-Chr02-101251467-101251705
ERF3-ESE3	AP2/ERF	CK_peak_899-Chr13-130190050-130190523
ERF3-ESE3	AP2/ERF	CK_peak_588-Chr09-7669731-7670055
ERF3-ESE3	AP2/ERF	CK_peak_712-Chr11-35849967-35850424
ERF3-ESE3	AP2/ERF	CK_peak_899-Chr13-130190050-130190523
ERF3-ESE3	AP2/ERF	CK_peak_409-Chr05-198480446-198480824
ERF3-ESE3	AP2/ERF	CK_peak_777-Chr12-63447247-63447568
ERF3-ESE3	AP2/ERF	CK_peak_266-Chr03-43895359-43895656
ERF3-ESE3	AP2/ERF	CK_peak_204-Chr02-101251467-101251705
ERF3-ESE3	AP2/ERF	CK_peak_204-Chr02-101251467-101251705
ERF4	AP2/ERF	LT_peak_254-Chr04-181321698-181322105
ERF4	AP2/ERF	CK_peak_305-Chr04-29861860-29862364
ERF4	AP2/ERF	CK_peak_204-Chr02-101251467-101251705
ERF4	AP2/ERF	CK_peak_204-Chr02-101251467-101251705
ERF4	AP2/ERF	CK_peak_305-Chr04-29861860-29862364
ERF4	AP2/ERF	CK_peak_303-Chr04-11131762-11132039
ERF5	AP2/ERF	CK_peak_305-Chr04-29861860-29862364
ERF5	AP2/ERF	CK_peak_777-Chr12-63447247-63447568
ERF5	AP2/ERF	CK_peak_204-Chr02-101251467-101251705
ERF5	AP2/ERF	CK_peak_204-Chr02-101251467-101251705
ERF5	AP2/ERF	CK_peak_204-Chr02-101251467-101251705
ERF5	AP2/ERF	CK_peak_204-Chr02-101251467-101251705
ERF5	AP2/ERF	CK_peak_204-Chr02-101251467-101251705
ERF5	AP2/ERF	CK_peak_204-Chr02-101251467-101251705
ERF5	AP2/ERF	CK_peak_777-Chr12-63447247-63447568
ERF5	AP2/ERF	CK_peak_204-Chr02-101251467-101251705
ERF5	AP2/ERF	CK_peak_899-Chr13-130190050-130190523
ERF5	AP2/ERF	CK_peak_777-Chr12-63447247-63447568
ERF5	AP2/ERF	CK_peak_204-Chr02-101251467-101251705
ERF5	AP2/ERF	CK_peak_204-Chr02-101251467-101251705
ERF5	AP2/ERF	CK_peak_305-Chr04-29861860-29862364
ERF5	AP2/ERF	CK_peak_204-Chr02-101251467-101251705
ERF5	AP2/ERF	CK_peak_305-Chr04-29861860-29862364
ERF5	AP2/ERF	CK_peak_967-Chr15-56654575-56655351
ERF6	AP2/ERF	CK_peak_957-Chr14-112318085-112318421
ERF7	AP2/ERF	CK_peak_204-Chr02-101251467-101251705
ERF7	AP2/ERF	CK_peak_303-Chr04-11131762-11132039
ERF7	AP2/ERF	CK_peak_305-Chr04-29861860-29862364
ERF7	AP2/ERF	CK_peak_588-Chr09-7669731-7670055
ERF8	AP2/ERF	CK_peak_204-Chr02-101251467-101251705
ERF8	AP2/ERF	CK_peak_303-Chr04-11131762-11132039
ERF8	AP2/ERF	CK_peak_305-Chr04-29861860-29862364
ERF8	AP2/ERF	CK_peak_957-Chr14-112318085-112318421
ERF8	AP2/ERF	CK_peak_588-Chr09-7669731-7670055
ERF8	AP2/ERF	CK_peak_305-Chr04-29861860-29862364
ERF9	AP2/ERF	LT_peak_135-Chr01-225461500-225461787
ERF9	AP2/ERF	LT_peak_294-Chr06-8465755-8466034
ERF9	AP2/ERF	CK_peak_204-Chr02-101251467-101251705
ERF9	AP2/ERF	CK_peak_204-Chr02-101251467-101251705
ERF9	AP2/ERF	CK_peak_305-Chr04-29861860-29862364
ERF9	AP2/ERF	CK_peak_204-Chr02-101251467-101251705
ERF9	AP2/ERF	CK_peak_204-Chr02-101251467-101251705
ERF9	AP2/ERF	CK_peak_305-Chr04-29861860-29862364
ERF9	AP2/ERF	CK_peak_777-Chr12-63447247-63447568
ERF9	AP2/ERF	CK_peak_204-Chr02-101251467-101251705
ERF9	AP2/ERF	CK_peak_777-Chr12-63447247-63447568
ERF9	AP2/ERF	CK_peak_204-Chr02-101251467-101251705
ERF9	AP2/ERF	CK_peak_430-Chr06-17564095-17564372
ERF9	AP2/ERF	CK_peak_777-Chr12-63447247-63447568
ERF9	AP2/ERF	CK_peak_204-Chr02-101251467-101251705
ERF9	AP2/ERF	CK_peak_204-Chr02-101251467-101251705
ERF9	AP2/ERF	CK_peak_204-Chr02-101251467-101251705
ERF9	AP2/ERF	CK_peak_899-Chr13-130190050-130190523
ERF91	AP2/ERF	CK_peak_305-Chr04-29861860-29862364
ERF91	AP2/ERF	CK_peak_204-Chr02-101251467-101251705
ERF91	AP2/ERF	CK_peak_777-Chr12-63447247-63447568
ERF91	AP2/ERF	CK_peak_204-Chr02-101251467-101251705
ERF91	AP2/ERF	CK_peak_305-Chr04-29861860-29862364
ERF91	AP2/ERF	CK_peak_777-Chr12-63447247-63447568
ERF91	AP2/ERF	CK_peak_204-Chr02-101251467-101251705
ERF91	AP2/ERF	CK_peak_204-Chr02-101251467-101251705
ERF91	AP2/ERF	CK_peak_204-Chr02-101251467-101251705
ERF91	AP2/ERF	CK_peak_204-Chr02-101251467-101251705
ERF91	AP2/ERF	CK_peak_204-Chr02-101251467-101251705
ERF91	AP2/ERF	CK_peak_303-Chr04-11131762-11132039
ERF91	AP2/ERF	CK_peak_204-Chr02-101251467-101251705
ERF91	AP2/ERF	CK_peak_967-Chr15-56654575-56655351
ERF95-ESE1	AP2/ERF	CK_peak_305-Chr04-29861860-29862364
ERF95-ESE1	AP2/ERF	CK_peak_777-Chr12-63447247-63447568
ERF95-ESE1	AP2/ERF	CK_peak_204-Chr02-101251467-101251705
ERF95-ESE1	AP2/ERF	CK_peak_204-Chr02-101251467-101251705
ERF95-ESE1	AP2/ERF	CK_peak_777-Chr12-63447247-63447568
ERF95-ESE1	AP2/ERF	CK_peak_204-Chr02-101251467-101251705
ERF95-ESE1	AP2/ERF	CK_peak_204-Chr02-101251467-101251705
ERF95-ESE1	AP2/ERF	CK_peak_204-Chr02-101251467-101251705
ERF95-ESE1	AP2/ERF	CK_peak_204-Chr02-101251467-101251705
ERF95-ESE1	AP2/ERF	CK_peak_204-Chr02-101251467-101251705
ERF95-ESE1	AP2/ERF	CK_peak_204-Chr02-101251467-101251705
ERF95-ESE1	AP2/ERF	CK_peak_899-Chr13-130190050-130190523
ERF95-ESE1	AP2/ERF	CK_peak_204-Chr02-101251467-101251705
ERF95-ESE1	AP2/ERF	CK_peak_409-Chr05-198480446-198480824
ERF-ABR1	AP2/ERF	LT_peak_135-Chr01-225461500-225461787
ERF-ABR1	AP2/ERF	CK_peak_305-Chr04-29861860-29862364
ERF-ABR1	AP2/ERF	CK_peak_204-Chr02-101251467-101251705
ERF-ABR1	AP2/ERF	CK_peak_204-Chr02-101251467-101251705
ERF-ABR1	AP2/ERF	CK_peak_305-Chr04-29861860-29862364
ERF-ABR1	AP2/ERF	CK_peak_204-Chr02-101251467-101251705
ERF-ABR1	AP2/ERF	CK_peak_777-Chr12-63447247-63447568
ERF-ABR1	AP2/ERF	CK_peak_204-Chr02-101251467-101251705
ERF-ABR1	AP2/ERF	CK_peak_204-Chr02-101251467-101251705
ERF-ABR1	AP2/ERF	CK_peak_204-Chr02-101251467-101251705
ERF-ABR1	AP2/ERF	CK_peak_204-Chr02-101251467-101251705
ERF-ABR1	AP2/ERF	CK_peak_204-Chr02-101251467-101251705
ERF-ABR1	AP2/ERF	CK_peak_777-Chr12-63447247-63447568
ERF-ABR1	AP2/ERF	CK_peak_204-Chr02-101251467-101251705
ERF-B3-AT4G18450	AP2/ERF	LT_peak_481-Chr12-61013458-61013912
ERF-B3-AT4G18450	AP2/ERF	LT_peak_135-Chr01-225461500-225461787
ERF-B3-AT4G18450	AP2/ERF	CK_peak_777-Chr12-63447247-63447568
ERF-B3-AT4G18450	AP2/ERF	CK_peak_204-Chr02-101251467-101251705
ERF-B3-AT4G18450	AP2/ERF	CK_peak_204-Chr02-101251467-101251705
ERF-B3-AT4G18450	AP2/ERF	CK_peak_204-Chr02-101251467-101251705
ERF-B3-AT4G18450	AP2/ERF	CK_peak_305-Chr04-29861860-29862364
ERF-B3-AT4G18450	AP2/ERF	CK_peak_204-Chr02-101251467-101251705
ERF-B3-AT4G18450	AP2/ERF	CK_peak_899-Chr13-130190050-130190523
ERF-B3-AT4G18450	AP2/ERF	CK_peak_204-Chr02-101251467-101251705
ERF-B3-AT4G18450	AP2/ERF	CK_peak_712-Chr11-35849967-35850424
ERF-B3-AT4G18450	AP2/ERF	CK_peak_588-Chr09-7669731-7670055
ERF-B3-AT4G18450	AP2/ERF	CK_peak_899-Chr13-130190050-130190523
ERF-B3-AT4G18450	AP2/ERF	CK_peak_430-Chr06-17564095-17564372
ERF-B3-AT4G18450	AP2/ERF	CK_peak_517-Chr07-119966752-119967025
ERF-B3-AT4G18450	AP2/ERF	CK_peak_204-Chr02-101251467-101251705
ERF-B3-AT4G18450	AP2/ERF	CK_peak_732-Chr11-129969095-129969408
ERF-B3-AT4G18450	AP2/ERF	CK_peak_712-Chr11-35849967-35850424
ERF-B3-AT4G18450	AP2/ERF	CK_peak_305-Chr04-29861860-29862364
ERF-B3-AT4G18450	AP2/ERF	CK_peak_266-Chr03-43895359-43895656
ERF-B3-AT4G18450	AP2/ERF	CK_peak_956-Chr14-90827291-90827639
ERF-B3-AT4G18450	AP2/ERF	CK_peak_204-Chr02-101251467-101251705
GBF2	bZIP	LT_peak_588-Chr14-99026415-99026707
GBF2	bZIP	LT_peak_588-Chr14-99026415-99026707
GBF2	bZIP	CK_peak_956-Chr14-90827291-90827639
GBF2	bZIP	CK_peak_409-Chr05-198480446-198480824
GBF2	bZIP	CK_peak_305-Chr04-29861860-29862364
GBF2	bZIP	CK_peak_712-Chr11-35849967-35850424
GBF2	bZIP	CK_peak_899-Chr13-130190050-130190523
GBF2	bZIP	CK_peak_305-Chr04-29861860-29862364
GBF3	bZIP	LT_peak_588-Chr14-99026415-99026707
GBF3	bZIP	CK_peak_956-Chr14-90827291-90827639
GBF3	bZIP	CK_peak_409-Chr05-198480446-198480824
GBF3	bZIP	CK_peak_305-Chr04-29861860-29862364
GBF3	bZIP	CK_peak_899-Chr13-130190050-130190523
GBF3	bZIP	CK_peak_967-Chr15-56654575-56655351
GBF3	bZIP	CK_peak_305-Chr04-29861860-29862364
GBF3	bZIP	CK_peak_712-Chr11-35849967-35850424
GBF3	bZIP	CK_peak_967-Chr15-56654575-56655351
HY5	bZIP	CK_peak_712-Chr11-35849967-35850424
HY5	bZIP	CK_peak_712-Chr11-35849967-35850424
HY5	bZIP	CK_peak_409-Chr05-198480446-198480824
HY5	bZIP	CK_peak_409-Chr05-198480446-198480824
HY5	bZIP	CK_peak_305-Chr04-29861860-29862364
HY5	bZIP	CK_peak_305-Chr04-29861860-29862364
HY5	bZIP	CK_peak_967-Chr15-56654575-56655351
HY5	bZIP	CK_peak_967-Chr15-56654575-56655351
HY5	bZIP	CK_peak_409-Chr05-198480446-198480824
HY5	bZIP	CK_peak_409-Chr05-198480446-198480824
HY5	bZIP	CK_peak_712-Chr11-35849967-35850424
HY5	bZIP	CK_peak_712-Chr11-35849967-35850424
HY5	bZIP	CK_peak_979-Chr15-136233021-136233276
HY5	bZIP	CK_peak_979-Chr15-136233021-136233276
HY5	bZIP	CK_peak_703-Chr11-8345240-8345530
HY5	bZIP	CK_peak_703-Chr11-8345240-8345530
HY5	bZIP	CK_peak_899-Chr13-130190050-130190523
HY5	bZIP	CK_peak_899-Chr13-130190050-130190523
HY5	bZIP	CK_peak_305-Chr04-29861860-29862364
HY5	bZIP	CK_peak_305-Chr04-29861860-29862364
HY5	bZIP	CK_peak_194-Chr01-240094612-240094933
HY5	bZIP	CK_peak_194-Chr01-240094612-240094933
HY5	bZIP	CK_peak_194-Chr01-240094612-240094933
HY5	bZIP	CK_peak_194-Chr01-240094612-240094933
LEP	AP2/ERF	LT_peak_135-Chr01-225461500-225461787
LEP	AP2/ERF	CK_peak_305-Chr04-29861860-29862364
LEP	AP2/ERF	CK_peak_305-Chr04-29861860-29862364
LEP	AP2/ERF	CK_peak_204-Chr02-101251467-101251705
LEP	AP2/ERF	CK_peak_204-Chr02-101251467-101251705
LEP	AP2/ERF	CK_peak_204-Chr02-101251467-101251705
LEP	AP2/ERF	CK_peak_204-Chr02-101251467-101251705
LEP	AP2/ERF	CK_peak_777-Chr12-63447247-63447568
LEP	AP2/ERF	CK_peak_777-Chr12-63447247-63447568
LEP	AP2/ERF	CK_peak_204-Chr02-101251467-101251705
LEP	AP2/ERF	CK_peak_204-Chr02-101251467-101251705
LEP	AP2/ERF	CK_peak_430-Chr06-17564095-17564372
LEP	AP2/ERF	CK_peak_777-Chr12-63447247-63447568
LEP	AP2/ERF	CK_peak_204-Chr02-101251467-101251705
LEP	AP2/ERF	CK_peak_204-Chr02-101251467-101251705
LEP	AP2/ERF	CK_peak_409-Chr05-198480446-198480824
LEP	AP2/ERF	CK_peak_204-Chr02-101251467-101251705
LEP	AP2/ERF	CK_peak_305-Chr04-29861860-29862364
LEP	AP2/ERF	CK_peak_409-Chr05-198480446-198480824
LEP	AP2/ERF	CK_peak_204-Chr02-101251467-101251705
LEP	AP2/ERF	CK_peak_588-Chr09-7669731-7670055
LEP	AP2/ERF	CK_peak_259-Chr03-14525151-14525432
TCP1	TCP	LT_peak_254-Chr04-181321698-181322105
TCP1	TCP	CK_peak_259-Chr03-14525151-14525432
TCP1	TCP	CK_peak_430-Chr06-17564095-17564372
TCP1	TCP	CK_peak_259-Chr03-14525151-14525432
TCP1	TCP	CK_peak_259-Chr03-14525151-14525432
TCP1	TCP	CK_peak_627-Chr09-135042721-135043009
TCP1	TCP	CK_peak_259-Chr03-14525151-14525432
TCP1	TCP	CK_peak_899-Chr13-130190050-130190523
TCP1	TCP	CK_peak_627-Chr09-135042721-135043009
TCP1	TCP	CK_peak_430-Chr06-17564095-17564372
TCP1	TCP	CK_peak_305-Chr04-29861860-29862364
TCP1	TCP	CK_peak_484-Chr06-26494084-26494418
TCP1	TCP	CK_peak_430-Chr06-17564095-17564372
TCP1	TCP	CK_peak_937-Chr14-106488652-106488907
TCP1	TCP	CK_peak_484-Chr06-26494084-26494418
TCP1	TCP	CK_peak_967-Chr15-56654575-56655351
TCP1	TCP	CK_peak_409-Chr05-198480446-198480824
TCP1	TCP	CK_peak_430-Chr06-17564095-17564372
TCP1	TCP	CK_peak_430-Chr06-17564095-17564372
TCP1	TCP	CK_peak_421-Chr05-137545230-137545523
TCP14	TCP	LT_peak_400-Chr09-147125530-147125988
TCP14	TCP	CK_peak_259-Chr03-14525151-14525432
TCP14	TCP	CK_peak_259-Chr03-14525151-14525432
TCP14	TCP	CK_peak_305-Chr04-29861860-29862364
TCP14	TCP	CK_peak_259-Chr03-14525151-14525432
TCP14	TCP	CK_peak_627-Chr09-135042721-135043009
TCP14	TCP	CK_peak_627-Chr09-135042721-135043009
TCP14	TCP	CK_peak_430-Chr06-17564095-17564372
TCP14	TCP	CK_peak_409-Chr05-198480446-198480824
TCP14	TCP	CK_peak_259-Chr03-14525151-14525432
TCP14	TCP	CK_peak_430-Chr06-17564095-17564372
TCP14	TCP	CK_peak_421-Chr05-137545230-137545523
TCP14	TCP	CK_peak_305-Chr04-29861860-29862364
TCP14	TCP	CK_peak_967-Chr15-56654575-56655351
TCP14	TCP	CK_peak_899-Chr13-130190050-130190523
TCP14	TCP	CK_peak_484-Chr06-26494084-26494418
TCP15	TCP	LT_peak_400-Chr09-147125530-147125988
TCP15	TCP	LT_peak_400-Chr09-147125530-147125988
TCP15	TCP	CK_peak_259-Chr03-14525151-14525432
TCP15	TCP	CK_peak_259-Chr03-14525151-14525432
TCP15	TCP	CK_peak_627-Chr09-135042721-135043009
TCP15	TCP	CK_peak_627-Chr09-135042721-135043009
TCP15	TCP	CK_peak_259-Chr03-14525151-14525432
TCP15	TCP	CK_peak_259-Chr03-14525151-14525432
TCP15	TCP	CK_peak_430-Chr06-17564095-17564372
TCP15	TCP	CK_peak_430-Chr06-17564095-17564372
TCP15	TCP	CK_peak_430-Chr06-17564095-17564372
TCP15	TCP	CK_peak_409-Chr05-198480446-198480824
TCP15	TCP	CK_peak_409-Chr05-198480446-198480824
TCP15	TCP	CK_peak_430-Chr06-17564095-17564372
TCP15	TCP	CK_peak_957-Chr14-112318085-112318421
TCP15	TCP	CK_peak_957-Chr14-112318085-112318421
TCP15	TCP	CK_peak_484-Chr06-26494084-26494418
TCP15	TCP	CK_peak_421-Chr05-137545230-137545523
TCP15	TCP	CK_peak_430-Chr06-17564095-17564372
TCP15	TCP	CK_peak_421-Chr05-137545230-137545523
TCP15	TCP	CK_peak_484-Chr06-26494084-26494418
TCP15	TCP	CK_peak_430-Chr06-17564095-17564372
TCP16	TCP	LT_peak_488-Chr12-142522538-142522813
TCP16	TCP	LT_peak_400-Chr09-147125530-147125988
TCP16	TCP	CK_peak_430-Chr06-17564095-17564372
TCP16	TCP	CK_peak_937-Chr14-106488652-106488907
TCP16	TCP	CK_peak_899-Chr13-130190050-130190523
TCP16	TCP	CK_peak_305-Chr04-29861860-29862364
TCP16	TCP	CK_peak_409-Chr05-198480446-198480824
TCP16	TCP	CK_peak_303-Chr04-11131762-11132039
TCP16	TCP	CK_peak_168-Chr01-229794938-229795204
TCP16	TCP	CK_peak_204-Chr02-101251467-101251705
TCP17	TCP	LT_peak_400-Chr09-147125530-147125988
TCP17	TCP	LT_peak_488-Chr12-142522538-142522813
TCP17	TCP	CK_peak_409-Chr05-198480446-198480824
TCP17	TCP	CK_peak_430-Chr06-17564095-17564372
TCP17	TCP	CK_peak_305-Chr04-29861860-29862364
TCP17	TCP	CK_peak_430-Chr06-17564095-17564372
TCP17	TCP	CK_peak_259-Chr03-14525151-14525432
TCP17	TCP	CK_peak_18-Chr01-62092804-62093215
TCP17	TCP	CK_peak_418-Chr05-6013036-6013418
TCP17	TCP	CK_peak_4-Chr01-14959063-14959434
TCP17	TCP	CK_peak_168-Chr01-229794938-229795204
TCP17	TCP	CK_peak_899-Chr13-130190050-130190523
TCP17	TCP	CK_peak_259-Chr03-14525151-14525432
TCP19	TCP	LT_peak_400-Chr09-147125530-147125988
TCP19	TCP	LT_peak_488-Chr12-142522538-142522813
TCP19	TCP	LT_peak_254-Chr04-181321698-181322105
TCP19	TCP	CK_peak_430-Chr06-17564095-17564372
TCP19	TCP	CK_peak_430-Chr06-17564095-17564372
TCP19	TCP	CK_peak_627-Chr09-135042721-135043009
TCP19	TCP	CK_peak_259-Chr03-14525151-14525432
TCP19	TCP	CK_peak_259-Chr03-14525151-14525432
TCP19	TCP	CK_peak_259-Chr03-14525151-14525432
TCP19	TCP	CK_peak_305-Chr04-29861860-29862364
TCP19	TCP	CK_peak_409-Chr05-198480446-198480824
TCP19	TCP	CK_peak_899-Chr13-130190050-130190523
TCP19	TCP	CK_peak_899-Chr13-130190050-130190523
TCP19	TCP	CK_peak_409-Chr05-198480446-198480824
TCP19	TCP	CK_peak_957-Chr14-112318085-112318421
TCP19	TCP	CK_peak_627-Chr09-135042721-135043009
TCP19	TCP	CK_peak_430-Chr06-17564095-17564372
TCP19	TCP	CK_peak_957-Chr14-112318085-112318421
TCP2	TCP	LT_peak_254-Chr04-181321698-181322105
TCP2	TCP	LT_peak_254-Chr04-181321698-181322105
TCP2	TCP	CK_peak_430-Chr06-17564095-17564372
TCP2	TCP	CK_peak_430-Chr06-17564095-17564372
TCP2	TCP	CK_peak_899-Chr13-130190050-130190523
TCP2	TCP	CK_peak_899-Chr13-130190050-130190523
TCP2	TCP	CK_peak_418-Chr05-6013036-6013418
TCP2	TCP	CK_peak_418-Chr05-6013036-6013418
TCP2	TCP	CK_peak_303-Chr04-11131762-11132039
TCP2	TCP	CK_peak_303-Chr04-11131762-11132039
TCP2	TCP	CK_peak_302-Chr04-8170538-8170853
TCP2	TCP	CK_peak_302-Chr04-8170538-8170853
TCP2	TCP	CK_peak_400-Chr05-179177645-179177849
TCP2	TCP	CK_peak_400-Chr05-179177645-179177849
TCP2	TCP	CK_peak_421-Chr05-137545230-137545523
TCP2	TCP	CK_peak_421-Chr05-137545230-137545523
TCP20	TCP	LT_peak_400-Chr09-147125530-147125988
TCP20	TCP	LT_peak_400-Chr09-147125530-147125988
TCP20	TCP	CK_peak_259-Chr03-14525151-14525432
TCP20	TCP	CK_peak_259-Chr03-14525151-14525432
TCP20	TCP	CK_peak_627-Chr09-135042721-135043009
TCP20	TCP	CK_peak_627-Chr09-135042721-135043009
TCP20	TCP	CK_peak_259-Chr03-14525151-14525432
TCP20	TCP	CK_peak_259-Chr03-14525151-14525432
TCP20	TCP	CK_peak_430-Chr06-17564095-17564372
TCP20	TCP	CK_peak_430-Chr06-17564095-17564372
TCP20	TCP	CK_peak_409-Chr05-198480446-198480824
TCP20	TCP	CK_peak_409-Chr05-198480446-198480824
TCP20	TCP	CK_peak_430-Chr06-17564095-17564372
TCP20	TCP	CK_peak_430-Chr06-17564095-17564372
TCP20	TCP	CK_peak_957-Chr14-112318085-112318421
TCP20	TCP	CK_peak_957-Chr14-112318085-112318421
TCP20	TCP	CK_peak_484-Chr06-26494084-26494418
TCP20	TCP	CK_peak_484-Chr06-26494084-26494418
TCP20	TCP	CK_peak_430-Chr06-17564095-17564372
TCP20	TCP	CK_peak_421-Chr05-137545230-137545523
TCP20	TCP	CK_peak_430-Chr06-17564095-17564372
TCP20	TCP	CK_peak_421-Chr05-137545230-137545523
TCP21	TCP	LT_peak_400-Chr09-147125530-147125988
TCP21	TCP	LT_peak_488-Chr12-142522538-142522813
TCP21	TCP	CK_peak_259-Chr03-14525151-14525432
TCP21	TCP	CK_peak_305-Chr04-29861860-29862364
TCP21	TCP	CK_peak_259-Chr03-14525151-14525432
TCP21	TCP	CK_peak_627-Chr09-135042721-135043009
TCP21	TCP	CK_peak_430-Chr06-17564095-17564372
TCP21	TCP	CK_peak_259-Chr03-14525151-14525432
TCP21	TCP	CK_peak_409-Chr05-198480446-198480824
TCP21	TCP	CK_peak_259-Chr03-14525151-14525432
TCP21	TCP	CK_peak_430-Chr06-17564095-17564372
TCP21	TCP	CK_peak_899-Chr13-130190050-130190523
TCP21	TCP	CK_peak_627-Chr09-135042721-135043009
TCP21	TCP	CK_peak_957-Chr14-112318085-112318421
TCP21	TCP	CK_peak_421-Chr05-137545230-137545523
TCP21	TCP	CK_peak_967-Chr15-56654575-56655351
TCP21	TCP	CK_peak_400-Chr05-179177645-179177849
TCP23	TCP	LT_peak_488-Chr12-142522538-142522813
TCP23	TCP	LT_peak_488-Chr12-142522538-142522813
TCP23	TCP	CK_peak_305-Chr04-29861860-29862364
TCP23	TCP	CK_peak_899-Chr13-130190050-130190523
TCP23	TCP	CK_peak_430-Chr06-17564095-17564372
TCP23	TCP	CK_peak_430-Chr06-17564095-17564372
TCP23	TCP	CK_peak_259-Chr03-14525151-14525432
TCP23	TCP	CK_peak_259-Chr03-14525151-14525432
TCP23	TCP	CK_peak_627-Chr09-135042721-135043009
TCP23	TCP	CK_peak_259-Chr03-14525151-14525432
TCP23	TCP	CK_peak_303-Chr04-11131762-11132039
TCP23	TCP	CK_peak_430-Chr06-17564095-17564372
TCP23	TCP	CK_peak_937-Chr14-106488652-106488907
TCP24	TCP	LT_peak_400-Chr09-147125530-147125988
TCP24	TCP	CK_peak_409-Chr05-198480446-198480824
TCP24	TCP	CK_peak_430-Chr06-17564095-17564372
TCP24	TCP	CK_peak_305-Chr04-29861860-29862364
TCP24	TCP	CK_peak_627-Chr09-135042721-135043009
TCP24	TCP	CK_peak_421-Chr05-137545230-137545523
TCP24	TCP	CK_peak_937-Chr14-106488652-106488907
TCP24	TCP	CK_peak_957-Chr14-112318085-112318421
TCP24	TCP	CK_peak_409-Chr05-198480446-198480824
TCP24	TCP	CK_peak_899-Chr13-130190050-130190523
TCP24	TCP	CK_peak_400-Chr05-179177645-179177849
TCP24	TCP	CK_peak_302-Chr04-8170538-8170853
TCP3	TCP	LT_peak_400-Chr09-147125530-147125988
TCP3	TCP	LT_peak_488-Chr12-142522538-142522813
TCP3	TCP	LT_peak_488-Chr12-142522538-142522813
TCP3	TCP	CK_peak_409-Chr05-198480446-198480824
TCP3	TCP	CK_peak_430-Chr06-17564095-17564372
TCP3	TCP	CK_peak_305-Chr04-29861860-29862364
TCP3	TCP	CK_peak_899-Chr13-130190050-130190523
TCP3	TCP	CK_peak_937-Chr14-106488652-106488907
TCP3	TCP	CK_peak_409-Chr05-198480446-198480824
TCP3	TCP	CK_peak_627-Chr09-135042721-135043009
TCP3	TCP	CK_peak_302-Chr04-8170538-8170853
TCP3	TCP	CK_peak_957-Chr14-112318085-112318421
TCP4	TCP	LT_peak_488-Chr12-142522538-142522813
TCP4	TCP	CK_peak_409-Chr05-198480446-198480824
TCP4	TCP	CK_peak_305-Chr04-29861860-29862364
TCP4	TCP	CK_peak_899-Chr13-130190050-130190523
TCP4	TCP	CK_peak_430-Chr06-17564095-17564372
TCP4	TCP	CK_peak_627-Chr09-135042721-135043009
TCP4	TCP	CK_peak_409-Chr05-198480446-198480824
TCP4	TCP	CK_peak_967-Chr15-56654575-56655351
TCP4	TCP	CK_peak_303-Chr04-11131762-11132039
TCP4	TCP	CK_peak_899-Chr13-130190050-130190523
TCP4	TCP	CK_peak_957-Chr14-112318085-112318421
TCP5	TCP	CK_peak_409-Chr05-198480446-198480824
TCP5	TCP	CK_peak_302-Chr04-8170538-8170853
TCP5	TCP	CK_peak_305-Chr04-29861860-29862364
TCP5	TCP	CK_peak_899-Chr13-130190050-130190523
TCP5	TCP	CK_peak_430-Chr06-17564095-17564372
TCP5	TCP	CK_peak_400-Chr05-179177645-179177849
TCP5	TCP	CK_peak_421-Chr05-137545230-137545523
TCP7	TCP	LT_peak_400-Chr09-147125530-147125988
TCP7	TCP	LT_peak_419-Chr10-122404011-122404279
TCP7	TCP	LT_peak_254-Chr04-181321698-181322105
TCP7	TCP	CK_peak_259-Chr03-14525151-14525432
TCP7	TCP	CK_peak_259-Chr03-14525151-14525432
TCP7	TCP	CK_peak_259-Chr03-14525151-14525432
TCP7	TCP	CK_peak_627-Chr09-135042721-135043009
TCP7	TCP	CK_peak_305-Chr04-29861860-29862364
TCP7	TCP	CK_peak_430-Chr06-17564095-17564372
TCP7	TCP	CK_peak_430-Chr06-17564095-17564372
TCP7	TCP	CK_peak_409-Chr05-198480446-198480824
TCP7	TCP	CK_peak_305-Chr04-29861860-29862364
TCP7	TCP	CK_peak_259-Chr03-14525151-14525432
TCP7	TCP	CK_peak_957-Chr14-112318085-112318421
TCP7	TCP	CK_peak_957-Chr14-112318085-112318421
TCP8	TCP	LT_peak_488-Chr12-142522538-142522813
TCP8	TCP	LT_peak_400-Chr09-147125530-147125988
TCP8	TCP	CK_peak_430-Chr06-17564095-17564372
TCP8	TCP	CK_peak_430-Chr06-17564095-17564372
TCP8	TCP	CK_peak_899-Chr13-130190050-130190523
TCP8	TCP	CK_peak_305-Chr04-29861860-29862364
TCP8	TCP	CK_peak_259-Chr03-14525151-14525432
TCP8	TCP	CK_peak_259-Chr03-14525151-14525432
TCP8	TCP	CK_peak_627-Chr09-135042721-135043009
TCP8	TCP	CK_peak_259-Chr03-14525151-14525432
TCP8	TCP	CK_peak_409-Chr05-198480446-198480824
WRKY11	WRKY	CK_peak_266-Chr03-43895359-43895656
WRKY11	WRKY	CK_peak_46-Chr01-196487238-196487633
WRKY11	WRKY	CK_peak_249-Chr02-227234890-227235292
WRKY11	WRKY	CK_peak_899-Chr13-130190050-130190523
WRKY11	WRKY	CK_peak_627-Chr09-135042721-135043009
WRKY12	WRKY	LT_peak_588-Chr14-99026415-99026707
WRKY12	WRKY	CK_peak_249-Chr02-227234890-227235292
WRKY12	WRKY	CK_peak_342-Chr04-150344839-150345111
WRKY12	WRKY	CK_peak_266-Chr03-43895359-43895656
WRKY14	WRKY	CK_peak_266-Chr03-43895359-43895656
WRKY14	WRKY	CK_peak_249-Chr02-227234890-227235292
WRKY14	WRKY	CK_peak_342-Chr04-150344839-150345111
WRKY14	WRKY	CK_peak_46-Chr01-196487238-196487633
WRKY14	WRKY	CK_peak_899-Chr13-130190050-130190523
WRKY15	WRKY	LT_peak_588-Chr14-99026415-99026707
WRKY15	WRKY	CK_peak_266-Chr03-43895359-43895656
WRKY15	WRKY	CK_peak_249-Chr02-227234890-227235292
WRKY17	WRKY	LT_peak_631-tig00061895-82622-82955
WRKY17	WRKY	CK_peak_266-Chr03-43895359-43895656
WRKY17	WRKY	CK_peak_46-Chr01-196487238-196487633
WRKY17	WRKY	CK_peak_899-Chr13-130190050-130190523
WRKY17	WRKY	CK_peak_294-Chr03-66600281-66600607
WRKY18	WRKY	LT_peak_588-Chr14-99026415-99026707
WRKY18	WRKY	CK_peak_249-Chr02-227234890-227235292
WRKY18	WRKY	CK_peak_752-Chr11-147195990-147196197
WRKY18	WRKY	CK_peak_266-Chr03-43895359-43895656
WRKY2	WRKY	LT_peak_588-Chr14-99026415-99026707
WRKY2	WRKY	CK_peak_752-Chr11-147195990-147196197
WRKY2	WRKY	CK_peak_249-Chr02-227234890-227235292
WRKY2	WRKY	CK_peak_899-Chr13-130190050-130190523
WRKY2	WRKY	CK_peak_703-Chr11-8345240-8345530
WRKY2	WRKY	CK_peak_957-Chr14-112318085-112318421
WRKY20	WRKY	LT_peak_588-Chr14-99026415-99026707
WRKY20	WRKY	CK_peak_249-Chr02-227234890-227235292
WRKY20	WRKY	CK_peak_266-Chr03-43895359-43895656
WRKY20	WRKY	CK_peak_46-Chr01-196487238-196487633
WRKY21	WRKY	LT_peak_588-Chr14-99026415-99026707
WRKY21	WRKY	CK_peak_266-Chr03-43895359-43895656
WRKY21	WRKY	CK_peak_249-Chr02-227234890-227235292
WRKY21	WRKY	CK_peak_342-Chr04-150344839-150345111
WRKY21	WRKY	CK_peak_305-Chr04-29861860-29862364
WRKY21	WRKY	CK_peak_46-Chr01-196487238-196487633
WRKY22	WRKY	CK_peak_266-Chr03-43895359-43895656
WRKY22	WRKY	CK_peak_46-Chr01-196487238-196487633
WRKY22	WRKY	CK_peak_249-Chr02-227234890-227235292
WRKY22	WRKY	CK_peak_899-Chr13-130190050-130190523
WRKY22	WRKY	CK_peak_342-Chr04-150344839-150345111
WRKY22	WRKY	CK_peak_627-Chr09-135042721-135043009
WRKY23	WRKY	LT_peak_588-Chr14-99026415-99026707
WRKY23	WRKY	CK_peak_266-Chr03-43895359-43895656
WRKY23	WRKY	CK_peak_249-Chr02-227234890-227235292
WRKY23	WRKY	CK_peak_46-Chr01-196487238-196487633
WRKY24	WRKY	CK_peak_249-Chr02-227234890-227235292
WRKY24	WRKY	CK_peak_266-Chr03-43895359-43895656
WRKY24	WRKY	CK_peak_46-Chr01-196487238-196487633
WRKY25	WRKY	LT_peak_588-Chr14-99026415-99026707
WRKY25	WRKY	CK_peak_752-Chr11-147195990-147196197
WRKY25	WRKY	CK_peak_249-Chr02-227234890-227235292
WRKY25	WRKY	CK_peak_899-Chr13-130190050-130190523
WRKY26	WRKY	CK_peak_266-Chr03-43895359-43895656
WRKY26	WRKY	CK_peak_249-Chr02-227234890-227235292
WRKY26	WRKY	CK_peak_46-Chr01-196487238-196487633
WRKY27	WRKY	LT_peak_631-tig00061895-82622-82955
WRKY27	WRKY	CK_peak_266-Chr03-43895359-43895656
WRKY27	WRKY	CK_peak_46-Chr01-196487238-196487633
WRKY27	WRKY	CK_peak_249-Chr02-227234890-227235292
WRKY27	WRKY	CK_peak_627-Chr09-135042721-135043009
WRKY27	WRKY	CK_peak_899-Chr13-130190050-130190523
WRKY27	WRKY	CK_peak_342-Chr04-150344839-150345111
WRKY28	WRKY	LT_peak_588-Chr14-99026415-99026707
WRKY28	WRKY	LT_peak_294-Chr06-8465755-8466034
WRKY28	WRKY	CK_peak_249-Chr02-227234890-227235292
WRKY28	WRKY	CK_peak_342-Chr04-150344839-150345111
WRKY28	WRKY	CK_peak_752-Chr11-147195990-147196197
WRKY28	WRKY	CK_peak_266-Chr03-43895359-43895656
WRKY29	WRKY	LT_peak_594-Chr14-118792802-118793119
WRKY29	WRKY	CK_peak_266-Chr03-43895359-43895656
WRKY29	WRKY	CK_peak_46-Chr01-196487238-196487633
WRKY29	WRKY	CK_peak_249-Chr02-227234890-227235292
WRKY29	WRKY	CK_peak_627-Chr09-135042721-135043009
WRKY29	WRKY	CK_peak_342-Chr04-150344839-150345111
WRKY29	WRKY	CK_peak_899-Chr13-130190050-130190523
WRKY3	WRKY	LT_peak_594-Chr14-118792802-118793119
WRKY3	WRKY	CK_peak_249-Chr02-227234890-227235292
WRKY3	WRKY	CK_peak_266-Chr03-43895359-43895656
WRKY3	WRKY	CK_peak_46-Chr01-196487238-196487633
WRKY30	WRKY	LT_peak_588-Chr14-99026415-99026707
WRKY30	WRKY	CK_peak_266-Chr03-43895359-43895656
WRKY30	WRKY	CK_peak_249-Chr02-227234890-227235292
WRKY30	WRKY	CK_peak_305-Chr04-29861860-29862364
WRKY30	WRKY	CK_peak_342-Chr04-150344839-150345111
WRKY30	WRKY	CK_peak_204-Chr02-101251467-101251705
WRKY31	WRKY	LT_peak_588-Chr14-99026415-99026707
WRKY31	WRKY	CK_peak_249-Chr02-227234890-227235292
WRKY31	WRKY	CK_peak_266-Chr03-43895359-43895656
WRKY31	WRKY	CK_peak_305-Chr04-29861860-29862364
WRKY31	WRKY	CK_peak_752-Chr11-147195990-147196197
WRKY33	WRKY	LT_peak_594-Chr14-118792802-118793119
WRKY33	WRKY	CK_peak_266-Chr03-43895359-43895656
WRKY33	WRKY	CK_peak_249-Chr02-227234890-227235292
WRKY33	WRKY	CK_peak_46-Chr01-196487238-196487633
WRKY38	WRKY	LT_peak_588-Chr14-99026415-99026707
WRKY38	WRKY	CK_peak_249-Chr02-227234890-227235292
WRKY38	WRKY	CK_peak_266-Chr03-43895359-43895656
WRKY38	WRKY	CK_peak_342-Chr04-150344839-150345111
WRKY38	WRKY	CK_peak_752-Chr11-147195990-147196197
WRKY40	WRKY	LT_peak_594-Chr14-118792802-118793119
WRKY40	WRKY	CK_peak_899-Chr13-130190050-130190523
WRKY40	WRKY	CK_peak_979-Chr15-136233021-136233276
WRKY40	WRKY	CK_peak_46-Chr01-196487238-196487633
WRKY40	WRKY	CK_peak_583-Chr08-176787704-176788011
WRKY40	WRKY	CK_peak_266-Chr03-43895359-43895656
WRKY42	WRKY	LT_peak_588-Chr14-99026415-99026707
WRKY42	WRKY	CK_peak_249-Chr02-227234890-227235292
WRKY42	WRKY	CK_peak_266-Chr03-43895359-43895656
WRKY42	WRKY	CK_peak_752-Chr11-147195990-147196197
WRKY42	WRKY	CK_peak_305-Chr04-29861860-29862364
WRKY42	WRKY	CK_peak_342-Chr04-150344839-150345111
WRKY43	WRKY	CK_peak_266-Chr03-43895359-43895656
WRKY43	WRKY	CK_peak_342-Chr04-150344839-150345111
WRKY43	WRKY	CK_peak_249-Chr02-227234890-227235292
WRKY43	WRKY	CK_peak_46-Chr01-196487238-196487633
WRKY43	WRKY	CK_peak_752-Chr11-147195990-147196197
WRKY45	WRKY	CK_peak_249-Chr02-227234890-227235292
WRKY45	WRKY	CK_peak_266-Chr03-43895359-43895656
WRKY45	WRKY	CK_peak_46-Chr01-196487238-196487633
WRKY45	WRKY	CK_peak_342-Chr04-150344839-150345111
WRKY45	WRKY	CK_peak_899-Chr13-130190050-130190523
WRKY45	WRKY	CK_peak_305-Chr04-29861860-29862364
WRKY46	WRKY	LT_peak_594-Chr14-118792802-118793119
WRKY46	WRKY	CK_peak_266-Chr03-43895359-43895656
WRKY46	WRKY	CK_peak_46-Chr01-196487238-196487633
WRKY47	WRKY	LT_peak_588-Chr14-99026415-99026707
WRKY47	WRKY	CK_peak_249-Chr02-227234890-227235292
WRKY47	WRKY	CK_peak_46-Chr01-196487238-196487633
WRKY48	WRKY	LT_peak_588-Chr14-99026415-99026707
WRKY48	WRKY	CK_peak_249-Chr02-227234890-227235292
WRKY48	WRKY	CK_peak_266-Chr03-43895359-43895656
WRKY48	WRKY	CK_peak_752-Chr11-147195990-147196197
WRKY48	WRKY	CK_peak_957-Chr14-112318085-112318421
WRKY50	WRKY	LT_peak_631-tig00061895-82622-82955
WRKY50	WRKY	LT_peak_594-Chr14-118792802-118793119
WRKY50	WRKY	CK_peak_899-Chr13-130190050-130190523
WRKY50	WRKY	CK_peak_46-Chr01-196487238-196487633
WRKY50	WRKY	CK_peak_266-Chr03-43895359-43895656
WRKY55	WRKY	CK_peak_266-Chr03-43895359-43895656
WRKY55	WRKY	CK_peak_249-Chr02-227234890-227235292
WRKY55	WRKY	CK_peak_342-Chr04-150344839-150345111
WRKY55	WRKY	CK_peak_899-Chr13-130190050-130190523
WRKY55	WRKY	CK_peak_46-Chr01-196487238-196487633
WRKY55	WRKY	CK_peak_305-Chr04-29861860-29862364
WRKY55	WRKY	CK_peak_899-Chr13-130190050-130190523
WRKY57	WRKY	CK_peak_266-Chr03-43895359-43895656
WRKY57	WRKY	CK_peak_249-Chr02-227234890-227235292
WRKY57	WRKY	CK_peak_46-Chr01-196487238-196487633
WRKY57	WRKY	CK_peak_342-Chr04-150344839-150345111
WRKY59	WRKY	LT_peak_594-Chr14-118792802-118793119
WRKY59	WRKY	CK_peak_46-Chr01-196487238-196487633
WRKY59	WRKY	CK_peak_266-Chr03-43895359-43895656
WRKY59	WRKY	CK_peak_249-Chr02-227234890-227235292
WRKY6	WRKY	LT_peak_588-Chr14-99026415-99026707
WRKY6	WRKY	CK_peak_249-Chr02-227234890-227235292
WRKY6	WRKY	CK_peak_266-Chr03-43895359-43895656
WRKY6	WRKY	CK_peak_752-Chr11-147195990-147196197
WRKY6	WRKY	CK_peak_305-Chr04-29861860-29862364
WRKY60	WRKY	LT_peak_588-Chr14-99026415-99026707
WRKY60	WRKY	CK_peak_249-Chr02-227234890-227235292
WRKY60	WRKY	CK_peak_752-Chr11-147195990-147196197
WRKY60	WRKY	CK_peak_957-Chr14-112318085-112318421
WRKY62	WRKY	LT_peak_588-Chr14-99026415-99026707
WRKY62	WRKY	CK_peak_752-Chr11-147195990-147196197
WRKY62	WRKY	CK_peak_249-Chr02-227234890-227235292
WRKY62	WRKY	CK_peak_405-Chr05-190036096-190036483
WRKY62	WRKY	CK_peak_342-Chr04-150344839-150345111
WRKY62	WRKY	CK_peak_4-Chr01-14959063-14959434
WRKY63	WRKY	LT_peak_588-Chr14-99026415-99026707
WRKY63	WRKY	CK_peak_752-Chr11-147195990-147196197
WRKY63	WRKY	CK_peak_249-Chr02-227234890-227235292
WRKY63	WRKY	CK_peak_342-Chr04-150344839-150345111
WRKY63	WRKY	CK_peak_303-Chr04-11131762-11132039
WRKY65	WRKY	CK_peak_266-Chr03-43895359-43895656
WRKY65	WRKY	CK_peak_249-Chr02-227234890-227235292
WRKY65	WRKY	CK_peak_342-Chr04-150344839-150345111
WRKY65	WRKY	CK_peak_46-Chr01-196487238-196487633
WRKY7	WRKY	CK_peak_266-Chr03-43895359-43895656
WRKY7	WRKY	CK_peak_46-Chr01-196487238-196487633
WRKY7	WRKY	CK_peak_899-Chr13-130190050-130190523
WRKY7	WRKY	CK_peak_249-Chr02-227234890-227235292
WRKY7	WRKY	CK_peak_627-Chr09-135042721-135043009
WRKY70	WRKY	CK_peak_266-Chr03-43895359-43895656
WRKY70	WRKY	CK_peak_249-Chr02-227234890-227235292
WRKY70	WRKY	CK_peak_899-Chr13-130190050-130190523
WRKY70	WRKY	CK_peak_342-Chr04-150344839-150345111
WRKY71	WRKY	LT_peak_594-Chr14-118792802-118793119
WRKY71	WRKY	CK_peak_266-Chr03-43895359-43895656
WRKY71	WRKY	CK_peak_46-Chr01-196487238-196487633
WRKY71	WRKY	CK_peak_899-Chr13-130190050-130190523
WRKY71	WRKY	CK_peak_249-Chr02-227234890-227235292
WRKY75	WRKY	LT_peak_588-Chr14-99026415-99026707
WRKY75	WRKY	CK_peak_342-Chr04-150344839-150345111
WRKY75	WRKY	CK_peak_899-Chr13-130190050-130190523
WRKY75	WRKY	CK_peak_752-Chr11-147195990-147196197
WRKY75	WRKY	CK_peak_249-Chr02-227234890-227235292
WRKY75	WRKY	CK_peak_266-Chr03-43895359-43895656
WRKY8	WRKY	LT_peak_588-Chr14-99026415-99026707
WRKY8	WRKY	CK_peak_249-Chr02-227234890-227235292
WRKY8	WRKY	CK_peak_266-Chr03-43895359-43895656
WRKY8	WRKY	CK_peak_752-Chr11-147195990-147196197
WRKY8	WRKY	CK_peak_342-Chr04-150344839-150345111

## Sheet: S8
Table S8. The primers for qRT-PCR
Gene ID	Forward primer (5'-3')	Reverse primer(5'-3')
HD.01G0015370	GTGTACCGAGGTGTCAGGTG	CCTCTCAAAGCAATCGCAGC
HD.03G0003910	TATCGCACTGTGAGTACCGC	GCAAAGCTTGGATGCGATGT
HD.03G0009430	GGTCCACAACCATGTCACCA	TCCATGGACGAGACGAGACT
HD.05G0000400	ATGGCCTGTGTAGGTCTTGC	TCGTTCATGCTGCTCACGAT
HD.06G0024980	CTCCATGAGCTCCCTGCAAA	ACACCGTGATCCGTGATGAG
HD.07G0004500	ATATCATGGGCCGATCACCG	TCCCTAACCTTGCAGCAGTC
HD.07G0005630	GAGCTGCAACTGCAGAGTTC	AGACACATCCTCATGCTGGC
HD.08G0025510	GTCAACGGCAAGGAAACTCG	CCTCCTCAGCTGTGTCGAAG
HD.10G0007960	CCCTGCTTGTGACGTAGGTT	ATGTGTCATGGCCACATCGT
HD.10G0019650	CGGAATCCGAGTTGCTCTCA	ACAGCCCACAATGGTGAAGT
HD.11G0026450	CACCACCGTTGGTTATGCAC	TCATCGACCACAGTCGGTTC
HD.15G0018800	GCGAAGCTGGATCTTAAGCC	GAGACCAATTGCTCGCTCCA
CsGAPDH	TTGGCATCGTTGAGGGTCT	CAGTGGGAACACGGAAAGC
